# Supplementary material for: MarR-Dependent Transcriptional Regulation of mmpSL5 Induces Ethionamide Resistance in Mycobacterium abscessus
Source: Antimicrob Agents Chemother. 2023 Mar 29;67(4):e01350-22. doi: 10.1128/aac.01350-22 (PMC10112066; doi:10.1128/aac.01350-22)
Supplement: Supplemental file 2 — Supplemental material. Download aac.01350-22-s0002.xlsx, XLSX file, 1.8 MB [file aac.01350-22-s0002.xlsx]

## Sheet: Essentials
This publication	Rifat et al., mBio 2021
MAB_0033c	MAB_0001	*genes identified in both datasets highlighted in red; unique genes not highlighted
MAB_0033c	MAB_0002
MAB_0153	MAB_0006
MAB_0170	MAB_0019
MAB_0171	MAB_0032
MAB_0172	MAB_0033c
MAB_0174	MAB_0037c
MAB_0179	MAB_0118c
MAB_0180	MAB_0153
MAB_0181	MAB_0170
MAB_0185c	MAB_0171
MAB_0186c	MAB_0173
MAB_0190c	MAB_0178
MAB_0191c	MAB_0179
MAB_0192c	MAB_0180
MAB_0192c	MAB_0181
MAB_0201c	MAB_0185c
MAB_0202c	MAB_0186c
MAB_0203c	MAB_0190c
MAB_0204c	MAB_0192c
MAB_0210	MAB_0203c
MAB_0234	MAB_0204c
MAB_0305	MAB_0210
MAB_0309	MAB_0222c
MAB_0323c	MAB_0266c
MAB_0324c	MAB_0305
MAB_0337c	MAB_0309
MAB_0343	MAB_0323c
MAB_0489	MAB_0324c
MAB_0502c	MAB_0343
MAB_0544	MAB_0344
MAB_0546	MAB_0441
MAB_0568	MAB_0487
MAB_0569	MAB_0489
MAB_0570	MAB_0491
MAB_0571	MAB_0502c
MAB_0610	MAB_0503
MAB_0611	MAB_0518c
MAB_0689	MAB_0521
MAB_0707	MAB_0541
MAB_0707	MAB_0544
MAB_0713	MAB_0546
MAB_0714c	MAB_0571
MAB_0719	MAB_0650
MAB_0895c	MAB_0682
MAB_0897c	MAB_0687
MAB_0898	MAB_0689
MAB_0906	MAB_0697
MAB_0907	MAB_0698
MAB_0913c	MAB_0707
MAB_0914c	MAB_0713
MAB_1056	MAB_0728
MAB_1057	MAB_0730c
MAB_1063	MAB_0928c
MAB_1064	MAB_1062
MAB_1128c	MAB_1064
MAB_1165	MAB_1077
MAB_1166	MAB_1086
MAB_1167	MAB_1128c
MAB_1218	MAB_1139
MAB_1219	MAB_1142c
MAB_1220	MAB_1147c
MAB_1234c	MAB_1148c
MAB_1236	MAB_1234c
MAB_1292c	MAB_1236
MAB_1293c	MAB_1237
MAB_1315	MAB_1257
MAB_1335c	MAB_1315
MAB_1335c	MAB_1327
MAB_1336	MAB_1335c
MAB_1356	MAB_1336
MAB_1393c	MAB_1366c
MAB_1433	MAB_1433
MAB_1433	MAB_1435
MAB_1434	MAB_1436
MAB_1435	MAB_1437
MAB_1436	MAB_1438
MAB_1437	MAB_1442
MAB_1451	MAB_1445
MAB_1452	MAB_1447
MAB_1453	MAB_1448
MAB_1454	MAB_1449
MAB_1457	MAB_1450
MAB_1490	MAB_1451
MAB_1512	MAB_1452
MAB_1513	MAB_1453
MAB_1556	MAB_1457
MAB_1565c	MAB_1512
MAB_1594	MAB_1513
MAB_1595	MAB_1533c
MAB_1603	MAB_1556
MAB_1604	MAB_1560
MAB_1604	MAB_1581
MAB_1607	MAB_1582
MAB_1612	MAB_1583
MAB_1613	MAB_1603
MAB_1621	MAB_1604
MAB_1622	MAB_1607
MAB_1647c	MAB_1612
MAB_1648c	MAB_1621
MAB_1658c	MAB_1633
MAB_1659c	MAB_1669
MAB_1660c	MAB_1672
MAB_1661c	MAB_1676
MAB_1661c	MAB_1702
MAB_1662c	MAB_1708
MAB_1662c	MAB_1877c
MAB_1674c	MAB_1878c
MAB_1676	MAB_1879c
MAB_1677	MAB_1880c
MAB_1678c	MAB_1916c
MAB_1681	MAB_1920
MAB_1689	MAB_1933c
MAB_1690	MAB_1960c
MAB_1692	MAB_1970
MAB_1702	MAB_1976
MAB_1703	MAB_1984
MAB_1708	MAB_1987
MAB_1718	MAB_1991c
MAB_1743	MAB_2000
MAB_1744	MAB_2001
MAB_1745	MAB_2002
MAB_1746	MAB_2003
MAB_1749	MAB_2004
MAB_1750	MAB_2005
MAB_1754	MAB_2006
MAB_1755	MAB_2007
MAB_1783	MAB_2008
MAB_1784	MAB_2012
MAB_1792	MAB_2017
MAB_1793	MAB_2096c
MAB_1794	MAB_2104c
MAB_1795	MAB_2116
MAB_1799	MAB_2159
MAB_1800	MAB_2207
MAB_1803	MAB_2296
MAB_1804	MAB_2321
MAB_1807	MAB_2323
MAB_1809	MAB_2334
MAB_1845c	MAB_2335
MAB_1877c	MAB_2350c
MAB_1878c	MAB_2354
MAB_1880c	MAB_2360
MAB_1920	MAB_2364
MAB_1933c	MAB_2398
MAB_1960c	MAB_2403
MAB_1987	MAB_2404
MAB_2001	MAB_2429c
MAB_2002	MAB_2643c
MAB_2003	MAB_2644c
MAB_2004	MAB_2645c
MAB_2005	MAB_2647c
MAB_2006	MAB_2696c
MAB_2007	MAB_2705c
MAB_2008	MAB_2721c
MAB_2012	MAB_2722c
MAB_2116	MAB_2723c
MAB_2123	MAB_2730
MAB_2129	MAB_2748c
MAB_2136	MAB_2749c
MAB_2243	MAB_2751
MAB_2246	MAB_2759
MAB_2259	MAB_2777c
MAB_2334	MAB_2778c
MAB_2334	MAB_2779c
MAB_2335	MAB_2781c
MAB_2335	MAB_2795c
MAB_2342	MAB_2796c
MAB_2343	MAB_2808c
MAB_2354	MAB_2813c
MAB_2364	MAB_2820c
MAB_2371	MAB_2821c
MAB_2372	MAB_2826c
MAB_2409c	MAB_2827c
MAB_2643c	MAB_2828c
MAB_2644c	MAB_2830c
MAB_2645c	MAB_2831c
MAB_2646c	MAB_2840c
MAB_2647c	MAB_2841c
MAB_2666c	MAB_2848c
MAB_2667c	MAB_2851c
MAB_2668c	MAB_2865c
MAB_2669c	MAB_2872c
MAB_2670c	MAB_2874
MAB_2670c	MAB_2879c
MAB_2691c	MAB_2893c
MAB_2692c	MAB_2894c
MAB_2696c	MAB_2898c
MAB_2705c	MAB_2978
MAB_2721c	MAB_2984c
MAB_2722c	MAB_2985c
MAB_2724c	MAB_2986c
MAB_2725c	MAB_2990c
MAB_2726c	MAB_3009
MAB_2730	MAB_3043c
MAB_2748c	MAB_3071c
MAB_2749c	MAB_3074c
MAB_2759	MAB_3084c
MAB_2794c	MAB_3090c
MAB_2795c	MAB_3091c
MAB_2796c	MAB_3106c
MAB_2808c	MAB_3109c
MAB_2812	MAB_3110
MAB_2813c	MAB_3131c
MAB_2820c	MAB_3135c
MAB_2821c	MAB_3140c
MAB_2822c	MAB_3167c
MAB_2826c	MAB_3169c
MAB_2827c	MAB_3171c
MAB_2828c	MAB_3186c
MAB_2830c	MAB_3187c
MAB_2831c	MAB_3188c
MAB_2832c	MAB_3195c
MAB_2839	MAB_3196c
MAB_2840c	MAB_3223c
MAB_2841c	MAB_3237c
MAB_2842c	MAB_3241c
MAB_2843c	MAB_3258c
MAB_2850c	MAB_3259c
MAB_2851c	MAB_3268c
MAB_2865c	MAB_3269c
MAB_2872c	MAB_3284c
MAB_2873c	MAB_3286c
MAB_2893c	MAB_3298c
MAB_2894c	MAB_3304c
MAB_2895c	MAB_3334c
MAB_2896c	MAB_3341c
MAB_2898c	MAB_3342c
MAB_2933c	MAB_3345c
MAB_2934	MAB_3362c
MAB_2941	MAB_3365
MAB_2978	MAB_3378c
MAB_2984c	MAB_3388c
MAB_2985c	MAB_3404c
MAB_2986c	MAB_3413c
MAB_2990c	MAB_3414c
MAB_3015	MAB_3415c
MAB_3074c	MAB_3419
MAB_3090c	MAB_3473c
MAB_3091c	MAB_3478c
MAB_3106c	MAB_3511c
MAB_3116c	MAB_3546
MAB_3117c	MAB_3580c
MAB_3118c	MAB_3594c
MAB_3131c	MAB_3601c
MAB_3140c	MAB_3603c
MAB_3155c	MAB_3611c
MAB_3167c	MAB_3612c
MAB_3187c	MAB_3613c
MAB_3188c	MAB_3624c
MAB_3241c	MAB_3631
MAB_3268c	MAB_3643
MAB_3269c	MAB_3655c
MAB_3278c	MAB_3683c
MAB_3284c	MAB_3692c
MAB_3285	MAB_3718c
MAB_3286c	MAB_3721c
MAB_3293c	MAB_3732c
MAB_3294c	MAB_3743c
MAB_3298c	MAB_3750c
MAB_3303c	MAB_3771c
MAB_3304c	MAB_3772c
MAB_3318	MAB_3773c
MAB_3322c	MAB_3779
MAB_3323c	MAB_3780
MAB_3330	MAB_3784c
MAB_3334c	MAB_3793c
MAB_3341c	MAB_3794c
MAB_3342c	MAB_3795c
MAB_3345c	MAB_3796c
MAB_3356c	MAB_3797c
MAB_3357c	MAB_3798c
MAB_3369	MAB_3804c
MAB_3370	MAB_3805c
MAB_3381c	MAB_3806c
MAB_3382c	MAB_3807c
MAB_3383c	MAB_3811c
MAB_3384c	MAB_3812c
MAB_3388c	MAB_3813c
MAB_3389c	MAB_3814c
MAB_3404c	MAB_3815c
MAB_3413c	MAB_3816c
MAB_3414c	MAB_3848c
MAB_3511c	MAB_3849c
MAB_3525c	MAB_3850c
MAB_3550c	MAB_3851c
MAB_3551c	MAB_3868c
MAB_3563c	MAB_3869c
MAB_3576c	MAB_3892c
MAB_3577c	MAB_3958
MAB_3580c	MAB_3978c
MAB_3593	MAB_3990c
MAB_3594c	MAB_3991c
MAB_3613c	MAB_3992c
MAB_3631	MAB_3993c
MAB_3632	MAB_3996
MAB_3643	MAB_4066c
MAB_3674	MAB_4077
MAB_3675	MAB_4113
MAB_3676	MAB_4145
MAB_3683c	MAB_4249c
MAB_3686c	MAB_4260c
MAB_3687	MAB_4273c
MAB_3688	MAB_4318
MAB_3690	MAB_4471
MAB_3691c	MAB_4472
MAB_3692c	MAB_4473c
MAB_3718c	MAB_4474
MAB_3742c	MAB_4475
MAB_3743c	MAB_4480c
MAB_3779	MAB_4508
MAB_3784c	MAB_4828c
MAB_3793c	MAB_4876c
MAB_3795c	MAB_4895c
MAB_3796c	MAB_4907
MAB_3797c	MAB_4923c
MAB_3798c	MAB_4934c
MAB_3804c	MAB_4936
MAB_3805c	MAB_4937
MAB_3806c	MAB_4940
MAB_3807c	MAB_4942
MAB_3811c	MAB_4949c
MAB_3812c	MAB_4950c
MAB_3813c	MAB_4953c
MAB_3814c	MAB_4954c
MAB_3816c	MAB_4955c
MAB_3817c
MAB_3818c
MAB_3819c
MAB_3820c
MAB_3821c
MAB_3849c
MAB_3850c
MAB_3851c
MAB_3868c
MAB_3869c
MAB_3880
MAB_3932c
MAB_3933c
MAB_3945
MAB_3946c
MAB_3965
MAB_4005c
MAB_4019c
MAB_4072c
MAB_4095c
MAB_4113
MAB_4145
MAB_4196
MAB_4216c
MAB_4217c
MAB_4218c
MAB_4249c
MAB_4293
MAB_4294
MAB_4355
MAB_4376c
MAB_4377c
MAB_4471
MAB_4472
MAB_4473c
MAB_4508
MAB_4610c
MAB_4611c
MAB_4828c
MAB_4895c
MAB_4907
MAB_4923c
MAB_4936
MAB_4937
MAB_4940
MAB_4941
MAB_4942
MAB_4949c
MAB_4950c
MAB_4953c

## Sheet: Mycolic acid essentials
Gene Name	Tb Locus	Essentiality (TB)	Mabs Locus	Essentiality (Mabs)
MmpL3	Rv0206c	ES	MAB_4508	ES
FabH	Rv0533	NE	MAB_1141c	NE
HadA	Rv0635	ES	MAB_3898c	NE
HadB	Rv0636	ES	MAB_3897c	NE
HadC	Rv0637	NE	MAB_3896c	NE
MabA	Rv1483	ES	MAB_2723c	NE
InhA	Rv1484	ES	MAB_2722c	ES
FabD	Rv2243	ES	MAB_1879c	NE
AcpM	Rv2244	ES	MAB_1878c	ES
KasA	Rv2245	ES	MAB_1877c	ES
KasB	Rv2246	NE	MAB_2028	NE
AccD6	Rv2247	GD	MAB_1876c	NE
CmrA	Rv2509	ES	MAB_1537c	NE
FAS-I	Rv2524c	ES	MAB_1512	ES
AccA3	Rv3285	ES	MAB_3643	ES
AccD4	Rv3799c	ES	MAB_0181	ES
Pks13	Rv3800c	ES	MAB_0180	ES
FadD32	Rv3801c	ES	MAB_0179	ES
Fas-II
FAS-I/central carbon metabolism
Mycolate condensation and maturation
Funneling of intermediates to FAS-II
ES=Essential
NE=Not Essential

## Sheet: ETH
#Orf	Name	Desc	Sites	Mean Ctrl	Mean Exp	log2FC	Sum Ctrl	Sum Exp	Delta Mean	p-value
MAB_4046c	-	Putative transcriptional regulator, TetR family	25	36.1	0.5	-6.27	2711.1	35.07	-35.7	0
MAB_3290	-	Polyphosphate kinase	33	68.8	8.7	-2.98	6806.7	863.73	-60	0
MAB_0177	-	Antigen 85-A/B/C precursor	22	401.7	71.8	-2.48	26512.5	4738.91	-329.9	0
MAB_2303	-	Putative membrane protein, MmpL	55	314.9	78.7	-2	51965.1	12986.6	-236.2	0
MAB_0016	-	Conserved hypothetical protein	449	2423.6	5324.3	1.14	3.2646e+06	7.17177e+06	2900.6	0
MAB_p03	-	Conserved hypothetical protein (plasmid)	330	6228.4	13998.9	1.17	6.1661e+06	1.38589e+07	7770.5	0
MAB_0001	dnaA	Chromosomal replication initiator protein DnaA	345	6530.8	14845.3	1.18	6.75933e+06	15364870	8314.5	0
MAB_p01	-	Putative transcriptional rgulator (plasmid)	333	6530.5	14792.6	1.18	6.52395e+06	1.47778e+07	8262.1	0
MAB_0002	dnaN	DNA polymerase III, beta subunit (DnaN)	350	5695.4	13015.6	1.19	5.98019e+06	1.36664e+07	7320.2	0
MAB_0015	-	Hypothetical protein MAB_0015	410	2474.4	5644	1.19	3.0435e+06	6.94212e+06	3169.6	0
MAB_p15c	-	TraA/ATP-dependent exoDNAse/relaxase (plasmid)	473	2444.7	5577.1	1.19	3.46898e+06	7.91394e+06	3132.5	0
MAB_p02	-	Conserved hypothetical protein (plasmid)	333	6258.5	14355.7	1.2	6.25223e+06	1.43414e+07	8097.2	0
MAB_p04c	-	Putative resolvase/invertase/recombinase (plasmid)	340	5846.6	13393.5	1.2	5963527	1.36613e+07	7546.9	0
MAB_p11	-	Conserved hypothetical protein (plasmid)	379	3880.9	8953.4	1.21	4.4126e+06	1.01801e+07	5072.5	0
MAB_p22c	-	Mercuric transporter MerT (plasmid)	343	5699	13142.6	1.21	5.86423e+06	1.35237e+07	7443.6	0
MAB_0005	-	Conserved hypothetical protein	351	4725.2	10984.4	1.22	4.97564e+06	1.15666e+07	6259.2	0
MAB_p07	-	Mercuric transporter MerH (plasmid)	348	4765.8	11079	1.22	4.97554e+06	1.15665e+07	6313.2	0
MAB_p08	-	Alkylmercury (organomercurial) lyase MerB (plasmid)	364	4500.1	10550.9	1.23	4.91413e+06	1.15216e+07	6050.8	0
MAB_0004	recF	DNA replication and repair protein RecF	359	4867.1	11498.7	1.24	5.24186e+06	1.23841e+07	6631.6	0
MAB_0003	gnD	6-phosphogluconate dehydrogenase Gnd	357	5063.7	12056.4	1.25	5.42317e+06	1.29124e+07	6992.8	0
MAB_0006	-	DNA gyrase (subunit B) GyrB (DNA topoisomerase)	387	4128.6	9817.9	1.25	4.79335e+06	1.13986e+07	5689.3	0
MAB_p05c	-	Mercury resistance operon repressor MerR (plasmid)	346	5219	12429.1	1.25	5.41732e+06	12901410	7210.1	0
MAB_p09	-	Probable FAD-dependent pyridine nucleotide-disulphide oxidoreductase (plasmid)	380	4182.8	9979.6	1.25	4.76842e+06	1.13767e+07	5796.8	0
MAB_p10	-	Putative resolvase/invertase/recombinase (plasmid)	378	3929	9339	1.25	4.45543e+06	1.05904e+07	5410	0
MAB_p06	-	Mercuric reductase MerA (plasmid)	361	4944.7	11827.8	1.26	5.35514e+06	1.28096e+07	6883.1	0
MAB_0013c	-	Probable arylamine n-acetyl transferase	405	2472.8	6001.2	1.28	3.00446e+06	7.2915e+06	3528.4	0
MAB_p14	-	Conserved hypothetical protein (plasmid)	405	2465.1	6121	1.31	2.99507e+06	7.43697e+06	3655.9	0
MAB_0012c	-	Hypothetical protein MAB_0012c	397	2473.8	6178.6	1.32	2.94624e+06	7.35872e+06	3704.9	0
MAB_p12	-	Conserved hypothetical protein (plasmid)	378	3039	7592	1.32	3.4462e+06	8.60936e+06	4553	0
MAB_0008	-	Hypothetical protein MAB_0008	373	3059	7692.4	1.33	3.42303e+06	8.60778e+06	4633.4	0
MAB_0009	-	Hypothetical protein MAB_0009	380	2998.7	7563.8	1.33	3.41852e+06	8.62273e+06	4565.1	0
MAB_0011c	-	Hypothetical protein MAB_0011c	396	2556	6585.3	1.37	3.03658e+06	7.82331e+06	4029.2	0
MAB_p13	-	Conserved hypothetical protein (plasmid)	422	2573	6942.2	1.43	3.25745e+06	8.78883e+06	4369.2	0
MAB_0010c	-	Hypothetical protein MAB_0010c	392	2565.8	7016.7	1.45	3.01742e+06	8.25161e+06	4450.8	0
MAB_0120	-	Probable peptide methionine sulfoxide reductase	15	2216.7	9599	2.11	99753.1	431953	7382.2	0
MAB_0985	-	Putative monooxygenase EthA	25	221.8	6211.5	4.81	16632.6	465866	5989.8	0
MAB_0382	-	Glycerol kinase (GlpK)	17	46.9	1344.9	4.84	2391.5	68591.8	1298	0
MAB_4057c	-	Hypothetical glycosyl transferase	24	11.6	503.6	5.44	834.7	36256.2	492	0
MAB_2068c	-	Putative transcriptional regulator	18	613.6	159.5	-1.94	33133.2	8615.33	-454	0.0001
MAB_0014	-	Hypothetical protein MAB_0014	405	2453.6	5686.4	1.21	2.98108e+06	6.90896e+06	3232.8	0.0001
MAB_0007	-	Hypothetical protein MAB_0007	392	3772.3	8835.8	1.23	4.43628e+06	1.03909e+07	5063.5	0.0001
MAB_0745	-	Putative acetyltransferase	11	150.3	4559.4	4.92	4961.1	150459	4409	0.0001
MAB_2648c	-	Putative transcriptional regulator, MarR family	5	278.5	12085.8	5.44	4177	181287	11807.3	0.0001
MAB_4284c	-	Hypothetical protein MAB_4284c	39	251.2	66.8	-1.91	29385.4	7810.09	-184.4	0.0002
MAB_2407	-	Glycine dehydrogenase	55	22.3	183.7	3.04	3685.4	30311.9	161.4	0.0003
MAB_0018c	-	Putative methyltransferase	464	1956.8	3659.9	0.9	2.72385e+06	5.09463e+06	1703.1	0.0005
MAB_0314c	-	Possible transcriptional regulator, TetR family	12	773.5	45.6	-4.08	27846.9	1641.1	-727.9	0.0006
MAB_p17	-	Conserved hypothetical protein (plasmid)	464	1957.2	3655.7	0.9	2.72438e+06	5.08867e+06	1698.5	0.0006
MAB_4282c	-	Isoniazid inductible gene protein IniC	26	73.5	9.7	-2.92	5730.9	757.05	-63.8	0.0007
MAB_4283c	-	Conserved hypothetical protein (isoniazid inductible gene protein IniA?)	29	160.3	22	-2.87	13946.3	1909.95	-138.3	0.0007
MAB_0017	-	Conserved hypothetical protein	454	1973	3715.9	0.91	2.68727e+06	5.06102e+06	1742.8	0.0007
MAB_2162	-	Putative AAA-family ATPase	24	12.1	205.5	4.09	867.8	14797	193.5	0.0008
MAB_0019	-	DNA gyrase (subunit A) GyrA (DNA topoisomerase)	493	1842	3440.6	0.9	2.72439e+06	5.08868e+06	1598.6	0.0009
MAB_p16c	-	Putative replication protein RepA (plasmid)	461	1961.5	3670.1	0.9	2.71274e+06	5.0758e+06	1708.6	0.0009
MAB_1195	-	Probable cystathionine beta-synthase	24	13.8	164.6	3.57	994.9	11852.3	150.8	0.001
MAB_1474c	-	Probable nicotinate phosphoribosyltransferase	31	54.8	8.9	-2.63	5099.2	824.94	-46	0.0011
MAB_4845	-	Low-affinity inorganic phosphate transporter PitA	13	446.7	83.1	-2.43	17421.4	3239.32	-363.6	0.0011
MAB_p18c	-	Conserved hypothetical protein (plasmid)	462	1870.5	3359.5	0.84	2.59245e+06	4.65633e+06	1489.1	0.0011
MAB_2783c	-	Conserved hypothetical protein	16	132	18.7	-2.82	6336.5	895.63	-113.4	0.0012
MAB_3513c	-	Putative NADH pyrophosphatase/NUDIX hydrolase	7	31.9	0.2	-7.19	670	4.58	-31.7	0.0013
MAB_4765	-	Putative regulatory protein, TetR	8	113.4	1.1	-6.7	2721.6	26.21	-112.3	0.0013
MAB_0962	-	Probable cation-transporting ATPase E	29	32	1	-4.96	2784.4	89.5	-31	0.0015
MAB_0410c	-	Probable anion transporter ATPase	15	17.6	615.1	5.13	792.9	27680.6	597.5	0.0015
MAB_1915	-	Probable fatty-acid-coa ligase FadD	28	29.4	317.6	3.43	2470	26679.4	288.2	0.0019
MAB_1076	-	Mycobacterial persistence regulator MrpA (two component response transcriptional regulatory protein)	12	3.8	0.1	-5.1	138.2	4.03	-3.7	0.0024
MAB_1316	-	Putative N-Acetyl-1-D-myo-Inosityl-2-Amino-2-Deoxy-alpha-D-Glucopyranoside Deacetylase MshB	8	249.4	10464.4	5.39	5984.7	251145	10215	0.0024
MAB_0022c	-	Probable permease	480	1531.1	2459.4	0.68	2.20477e+06	3.54154e+06	928.3	0.0028
MAB_2885	-	Putative transcriptional regulator, TetR-family	8	106.9	2204	4.37	2564.9	52896.7	2097.2	0.0031
MAB_0411c	-	Putative anion transporter ATPase	11	171.7	1261.2	2.88	5665.4	41620.7	1089.6	0.0033
MAB_p21c	-	Conserved hypothetical protein (plasmid)	468	1439.4	2377.5	0.72	2.02092e+06	3.33807e+06	938.1	0.0034
MAB_1948c	-	Probable cytosol aminopeptidase (leucyl aminopeptidase?)	14	26.8	185.3	2.79	1125	7783.74	158.5	0.0034
MAB_2183	-	Conserved hypothetical protein	20	7.3	264	5.18	438.4	15842.5	256.7	0.0038
MAB_1173c	-	Conserved hypothetical protein	5	228.1	4.3	-5.74	3421.4	64.08	-223.8	0.0044
MAB_3829c	-	Ethanolamine permease	29	57.2	8.2	-2.81	4974.2	709.48	-49	0.0044
MAB_p19c	-	Conserved hypothetical protein (plasmid)	453	1481.3	2396.6	0.69	2.01308e+06	3.25704e+06	915.4	0.005
MAB_0979	-	Putative HTH-type transcriptional regulator MarR	7	14.1	711.2	5.65	296.4	14934.4	697	0.0055
MAB_1036	-	Putative TetR-family transcriptional regulator	8	24.2	0.5	-5.72	581	11.05	-23.7	0.0058
MAB_1589	-	Putative transcriptional regulator, TetR family	6	56.3	0.7	-6.34	1012.9	12.51	-55.6	0.0062
MAB_1919	-	Conserved hypothetical protein (possible hydrolase)	29	79.7	310.2	1.96	6937.7	26986.7	230.4	0.0072
MAB_p20c	-	Cobyrinic acid a,c-diamine synthase or chromosome partitioning protein ParA (plasmid)	466	1465.7	2343.2	0.68	2.04908e+06	3.27585e+06	877.5	0.0073
MAB_0020	-	Conserved hypothetical protein	458	1491.3	2384.7	0.68	2.04908e+06	3.27663e+06	893.4	0.0074
MAB_1352	-	Probable glucose-1-phosphate adenylyltransferase	20	259.5	65.8	-1.98	15570.7	3948.73	-193.7	0.0075
MAB_1463	-	Probable acetyl-CoA acetyltransferase FadA	8	128.8	575.2	2.16	3091.4	13804.8	446.4	0.0076
MAB_1080	-	Hypothetical porin precursor	15	59	284.6	2.27	2654.6	12807.6	225.6	0.0083
MAB_4059c	-	Conserved hypothetical protein	17	5.8	0.1	-5.49	298.3	6.65	-5.7	0.0089
MAB_0598	-	Short-chain dehydrogenase/reductase	11	15.3	0.6	-4.69	506.4	19.56	-14.8	0.009
MAB_4951c	gidB	Methyltransferase GidB (glucose-inhibited division protein B)	14	53.3	3.7	-3.86	2237	153.57	-49.6	0.0093
MAB_4115c	-	Putative membrane protein, MmpL	59	94.2	199	1.08	16664.7	35219.8	104.8	0.0095
MAB_3777	-	Band 7 protein	19	123.2	21.6	-2.52	7023.7	1228.57	-101.7	0.01
MAB_3107c	-	Possible lipoprotein LppU	5	160.3	28.9	-2.47	2404.3	433.94	-131.4	0.01
MAB_4772	-	Putative regulatory protein, TetR	11	896	200	-2.16	29569.6	6600.92	-696	0.01
MAB_0103	-	Probable monooxygenase EthA	37	713.6	2351.9	1.72	79204.6	261057	1638.3	0.01
MAB_0984c	-	Putative transcriptional regulator, TetR family	12	24.6	2.6	-3.22	884.8	95.15	-21.9	0.011
MAB_4757	-	Putative transcriptional regulator, TetR family	11	610.6	153.4	-1.99	20150.1	5062.71	-457.2	0.011
MAB_4626c	-	Probable fatty-acid-CoA ligase FadD	22	436.2	166.3	-1.39	28786.8	10977.5	-269.8	0.011
MAB_3079c	-	Hypothetical protein MAB_3079c	7	61.6	8.8	-2.81	1292.7	184.58	-52.8	0.012
MAB_0856c	-	Putative transcriptional regulator, TetR family (tetracyclin resistance)	12	136.2	14.8	-3.2	4901.9	533.39	-121.3	0.013
MAB_4319	-	Conserved hypothetical protein	9	277.2	843.8	1.61	7485.5	22783.3	566.6	0.013
MAB_2489	-	Conserved hypothetical protein	14	76.3	324.1	2.09	3204	13610.3	247.8	0.013
MAB_0929	-	Conserved hypothetical protein	10	241.8	1290	2.42	7254	38699.9	1048.2	0.0135
MAB_4116c	-	Putative membrane protein, MmpL	47	70	174.1	1.31	9873.8	24543.8	104	0.0138
MAB_0875c	-	Conserved hypothetical protein	23	136.1	52.9	-1.36	9389.2	3651.61	-83.2	0.014
MAB_2675	-	Conserved hypothetical protein (NUDIX hydrolase?)	13	134	497.4	1.89	5226.2	19398.6	363.4	0.014
MAB_3725c	-	Conserved hypothetical protein	8	170.9	812.7	2.25	4100.8	19505.4	641.9	0.014
MAB_0220c	-	Putative phenylalanine aminotransferase	21	143.9	777.4	2.43	9064.7	48975.9	633.5	0.014
MAB_2975c	-	AFG1-like ATPase	16	57.7	555.6	3.27	2767.8	26670.8	498	0.014
MAB_3526c	-	Conserved hypothetical protein	18	32.3	0.5	-5.98	1746.5	27.7	-31.8	0.015
MAB_0721	-	Probable oligopeptide ABC transporter, permease protein	21	10.5	0.8	-3.68	662.5	51.65	-9.7	0.015
MAB_3661	-	Probable phosphomannomutase PmmB	16	50.9	8.6	-2.57	2444.7	412.83	-42.3	0.015
MAB_1118c	-	Hypothetical protein MAB_1118c	6	663	148	-2.16	11933.8	2663.55	-515	0.015
MAB_2804c	-	Putative ABC-type transporter, periplasmic component	27	85.2	264.7	1.64	6897.6	21440.9	179.5	0.015
MAB_3531	-	Probable ATP-dependent DEAD-box RNA helicase	16	7.9	0.5	-3.93	380.4	24.88	-7.4	0.016
MAB_2473c	-	Conserved hypothetical protein	5	12.3	0.9	-3.83	184.9	12.99	-11.5	0.016
MAB_0589	-	Probable aquaporin Z	12	209	21	-3.32	7522.6	755.85	-188	0.016
MAB_3238c	-	Probable protein-P-II uridylyltransferase (GlnD)	19	9.7	0.1	-6.92	555.6	4.59	-9.7	0.017
MAB_0995	-	Conserved hypothetical protein	16	8.3	0.3	-4.62	397.7	16.2	-7.9	0.017
MAB_0873	-	Conserved hypothetical protein	12	391.5	73.9	-2.41	14094.7	2660.32	-317.6	0.017
MAB_3498c	-	Conserved hypothetical protein	65	4.2	1.3	-1.64	814.4	262.03	-2.8	0.017
MAB_3681	-	Probable penicillin-binding protein DacB1	15	0.5	0	-0.55	21	0	-0.5	0.017
MAB_2422c	-	Hypothetical protein MAB_2422c	14	296.8	1651.2	2.48	12467.4	69349.4	1354.3	0.017
MAB_0038c	-	Possible forkhead-associated protein	16	710	197	-1.85	34078.9	9455.76	-513	0.019
MAB_1629c	-	Conserved hypothetical protein	27	36.6	11.8	-1.63	2963.8	957.48	-24.8	0.019
MAB_1995c	-	Conserved hypothetical protein (acetyltransferase?)	14	132.8	446.9	1.75	5578.5	18771.6	314.1	0.019
MAB_3656c	-	Probable dihydrolipoamide dehydrogenase LpdA	13	95.7	21.7	-2.14	3734.2	847.23	-74	0.02
MAB_4292	-	Putative transcriptional regulator, LuxR family	30	180.5	53.5	-1.75	16245.3	4815.23	-127	0.021
MAB_0684c	-	Hypothetical conserved protein	8	84.2	3.5	-4.58	2021.4	84.7	-80.7	0.022
MAB_1849	-	Putative metalloprotease	15	83	17.3	-2.26	3733.4	778.54	-65.7	0.022
MAB_2310	-	Possible drug efflux membrane protein	21	113.4	351.3	1.63	7146.7	22132.1	237.9	0.022
MAB_1986	-	Conserved hypothetical protein	7	158.3	761.8	2.27	3323.9	15998.2	603.5	0.022
MAB_3031c	-	Conserved hypothetical protein	9	110.5	23.1	-2.26	2982.6	623.18	-87.4	0.023
MAB_4103c	-	Probable methyltransferase	22	413.7	176.5	-1.23	27302.6	11647.2	-237.2	0.023
MAB_4794	-	Putative transcriptional regulator, AraC family	15	677.5	332.6	-1.03	30486.2	14965.1	-344.9	0.023
MAB_3735c	-	Probable ribosomal-protein-alanine acetyltransferase RimI	11	15.2	1.3	-3.54	501.7	43.06	-13.9	0.024
MAB_2928	-	Probable amidohydrolase	28	75.3	23.2	-1.7	6323	1948.6	-52.1	0.024
MAB_0176	-	Antigen 85-A precursor	22	259	85.7	-1.6	17090.7	5654.05	-173.3	0.024
MAB_4557c	-	LemA family protein	9	9.2	0.1	-6.7	249	2.39	-9.1	0.025
MAB_4903	-	Hypothetical protein MAB_4903	4	308.5	44.6	-2.79	3702.4	534.67	-264	0.025
MAB_3002c	-	Conserved hypothetical protein	9	6.9	0	-2.99	187	0	-6.9	0.026
MAB_0282	-	Conserved hypothetical protein	7	465.5	124.8	-1.9	9774.9	2621.12	-340.7	0.026
MAB_4297c	-	Deoxycytidine triphosphate deaminase Dcd	10	5.3	60.9	3.53	158.1	1828.43	55.7	0.026
MAB_4105c	-	Methyltransferase MtfD	19	77	15.6	-2.3	4387.1	890.6	-61.3	0.027
MAB_0567c	-	Putative lipoprotein lpqE precursor	4	181.6	26.9	-2.75	2179.6	322.88	-154.7	0.028
MAB_2677c	-	Putative trancscriptional regulator,TetR	12	49.4	8.8	-2.48	1777.1	318.15	-40.5	0.028
MAB_2936	-	Putative cytosine/purine/uracil/thiamine/ allantoin permease	37	58.6	17.5	-1.75	6500	1937.89	-41.1	0.028
MAB_0043	-	Putative glutathionylspermidine synthase	30	596.8	1419.2	1.25	53709.2	127730	822.5	0.028
MAB_4114	-	Conserved hypothetical protein	9	608.3	96.2	-2.66	16423.5	2598.49	-512	0.029
MAB_4162c	-	Putative 2-nitropropane dioxygenase	18	82	0.9	-6.43	4428.8	51.25	-81.1	0.03
MAB_4389	-	Putative regulatory protein, TetR family	11	31.8	2.7	-3.54	1049.2	90.4	-29.1	0.03
MAB_2972	-	Conserved hypothetical protein	13	153.2	60	-1.35	5972.9	2341.86	-93.1	0.03
MAB_0576c	-	Putative ABC transporter ATP-binding protein	11	56.1	371.6	2.73	1851.1	12262.5	315.5	0.03
MAB_1252	-	Conserved hypothetical protein	10	192.4	26.1	-2.88	5771.3	783.73	-166.3	0.031
MAB_2875	-	Beta-lactamase precursor (Penicillinase)	10	140.8	23.9	-2.56	4223.7	717.47	-116.9	0.031
MAB_2206	-	Possible polyprenol-phosphate-mannose synthase 2 (Ppm2)	18	78.1	22.6	-1.79	4218.7	1220.02	-55.5	0.031
MAB_3653	-	Probable pyridoxine 5-phosphate oxidase	15	87.4	9	-3.27	3933.3	407.14	-78.4	0.032
MAB_4489c	-	3-hydroxyacyl-CoA dehydrogenase family protein	12	226	54.4	-2.05	8135.5	1958.15	-171.6	0.032
MAB_2625c	-	Branched-chain amino acid ABC transporter (LivH)	21	202.1	84.4	-1.26	12730.1	5318.29	-117.6	0.034
MAB_4227c	-	Putative glycosyl hydrolase	48	136.3	62.6	-1.12	19623	9020.49	-73.6	0.034
MAB_2566	-	Putative glyoxalase/bleomycin resistance or cadmium-induced protein CadI	12	41.6	269.9	2.7	1497.3	9714.85	228.3	0.034
MAB_2731	-	Putative transcriptional regulator, TetR family	7	9.3	119.8	3.69	195.3	2515.2	110.5	0.034
MAB_2228c	-	ESAT-6-like protein esxH	5	117.5	16.5	-2.83	1762.1	246.99	-101	0.035
MAB_4352c	-	Putative transcriptional regulator, TetR family	10	143.4	36	-2	4301.2	1078.79	-107.4	0.035
MAB_2048c	-	Probable cytochrome P450	20	333.3	178.8	-0.9	19998.8	10729.2	-154.5	0.035
MAB_1847	-	Putative metalloprotease	19	75.3	292	1.96	4292.7	16644.7	216.7	0.035
MAB_0523	-	Hypoxanthine phosphoribosyltransferase (HPT)	10	2.5	121.3	5.57	76.5	3640.16	118.8	0.035
MAB_3181	-	Probable lipoprotein LppI	7	21.2	0.3	-6.21	445	6.01	-20.9	0.036
MAB_3682c	-	Conserved hypothetical protein	16	147.9	37.7	-1.97	7098.1	1807.29	-110.2	0.036
MAB_1641	-	Putative oxidoreductase	17	88.8	25.9	-1.78	4531.1	1322.07	-62.9	0.036
MAB_0895c	-	Putative dihydrolipoamide s-acetyltransferase component of pyruvate dehydrogenase complex E2	19	20.3	153.8	2.92	1157.6	8765.37	133.5	0.036
MAB_2516c	-	Conserved hypothetical protein	10	162.6	45.4	-1.84	4878.4	1362.54	-117.2	0.037
MAB_0110c	-	Conserved hypothetical membrane protein	8	488.1	139.8	-1.8	11715.4	3354.98	-348.4	0.038
MAB_4231	-	Beta-lactamase-like protein	12	59.9	328.4	2.45	2157.7	11820.9	268.4	0.038
MAB_0748	-	Putative phosphate ABC transporter, permease protein	17	311.6	69.2	-2.17	15890.5	3527.09	-242.4	0.039
MAB_2070c	-	Putative transcriptional regulator	9	419.2	111.7	-1.91	11317.9	3016.72	-307.5	0.039
MAB_2284	-	Putative halogenase	39	63.7	22.3	-1.51	7449.3	2614.4	-41.3	0.039
MAB_1123	-	Conserved hypothetical protein	9	22	1.3	-4.05	592.7	35.79	-20.6	0.041
MAB_0749	-	Probable phosphate import ABC transporter ATP-binding protein PstB	10	849.2	80.2	-3.4	25476.9	2406.09	-769	0.041
MAB_4177c	-	Conserved hypothetical protein	27	169.4	27.2	-2.64	13724.9	2205.11	-142.2	0.042
MAB_3270c	-	Probable lipase/esterase LipN	17	152	64.9	-1.23	7751.5	3309.3	-87.1	0.042
MAB_4117c	-	Putative membrane protein, MmpS family	11	19.5	79.8	2.03	644.7	2633.8	60.3	0.042
MAB_4678	-	Conserved hypothetical protein	14	57.3	7.6	-2.92	2408.5	317.81	-49.8	0.043
MAB_2054	-	Conserved hypothetical protein	3	429.9	71.6	-2.59	3869	644.09	-358.3	0.044
MAB_3944	-	Conserved hypothetical protein	11	169	57.3	-1.56	5575.6	1890.4	-111.7	0.044
MAB_3775c	-	Putative monooxygenase	16	158.6	390.9	1.3	7614	18764.6	232.3	0.044
MAB_3724c	-	Probable RNA polymerase sigma-D factor	14	30.4	96.6	1.67	1275.4	4056.39	66.2	0.044
MAB_3337c	-	Conserved hypothetical protein	4	122.5	3.9	-4.97	1470.4	46.87	-118.6	0.045
MAB_2970c	-	Conserved hypothetical protein	6	139.2	16.4	-3.08	2504.7	295.57	-122.7	0.046
MAB_2788	-	Probable gamma-glutamyltranspeptidase (GgtB)	36	88.4	23.4	-1.92	9548.4	2528.2	-65	0.046
MAB_1006c	-	Putative MCE family protein	15	109.5	30.6	-1.84	4927.6	1375.12	-78.9	0.046
MAB_3738c	-	Putative hydrolase alpha/beta fold	12	3.8	57	3.91	136.7	2052.02	53.2	0.046
MAB_4348c	-	Putative hydrolase	29	185.7	35.8	-2.37	16158.1	3117.02	-149.9	0.047
MAB_0966	-	Conserved hypothetical protein	3	418.5	101.5	-2.04	3766.9	913.75	-317	0.047
MAB_2987	-	Conserved hypothetical protein	14	3.6	63.5	4.13	152.7	2666.15	59.8	0.047
MAB_4787c	-	Hypothetical regulatory protein, TetR family	10	7.7	0.1	-6.06	229.8	3.45	-7.5	0.048
MAB_1502	-	Probable ABC transporter, ATP-binding protein	20	67	16.9	-1.98	4022.1	1016.52	-50.1	0.048
MAB_2582	-	Putative two component sensor kinase	23	72.3	217	1.59	4989.9	14970.5	144.6	0.048
MAB_0949c	-	Hypothetical aminotransferase	28	1	15.3	3.88	87.5	1286.24	14.3	0.049
MAB_1055c	-	Conserved hypothetical protein (peptidase?)	15	2.6	0.1	-4.81	116.5	4.16	-2.5	0.051
MAB_2995	-	Trk system potassium uptake protein CeoC	7	9.5	0.4	-4.74	199.2	7.46	-9.1	0.051
MAB_2910c	-	Conserved hypothetical protein (endoribonuclease?)	6	61.1	5.2	-3.55	1099.7	93.74	-55.9	0.051
MAB_4368c	-	Hypothetical rubredoxin/ferredoxin reductase	23	71.3	22.5	-1.67	4922.3	1549.73	-48.9	0.051
MAB_1800	-	Bacteriophage minor tail subunit	26	7.2	0.1	-6.05	559.7	8.47	-7.1	0.052
MAB_1894c	-	Conserved hypothetical protein	30	25.8	4.4	-2.57	2322.8	391.65	-21.5	0.052
MAB_1374	-	Probable sugar ABC transporter, permease protein SugB	8	7.6	0.2	-5.55	182.1	3.88	-7.4	0.053
MAB_3844c	-	Putative short-chain dehydrogenase/reductase	14	39	5.1	-2.93	1640	214.85	-33.9	0.053
MAB_4813c	-	Conserved hypothetical protein	28	634.5	331.6	-0.94	53298.6	27853.1	-302.9	0.053
MAB_0577c	-	Putative ABC transporter solute binding protein	14	10.1	64	2.66	425.8	2687.88	53.9	0.053
MAB_4940	-	Thioredoxin reductase (TrxB)	14	0.2	0	-0.26	8.4	0	-0.2	0.054
MAB_0542	-	Probable aspartate 1-decarboxylase precursor	8	62.2	619.2	3.31	1493.9	14861.6	557	0.054
MAB_2105c	-	Conserved hypothetical protein	9	3.7	0	-2.24	100.3	0	-3.7	0.055
MAB_4128c	-	Conserved hypothetical protein	11	324.8	69.7	-2.22	10717.3	2299.59	-255.1	0.055
MAB_2846	-	Probable transcriptional regulator, TetR family	14	89.4	20.7	-2.11	3756.8	871.23	-68.7	0.055
MAB_4269	-	Probable monooxygenase	24	118.8	46.3	-1.36	8550.2	3333.41	-72.5	0.055
MAB_0752c	-	Putative transcriptional regulator	26	395.4	890.8	1.17	30842.4	69480.8	495.4	0.055
MAB_3141	-	Hypothetical protein MAB_3141	7	38.8	2.2	-4.16	815.7	45.53	-36.7	0.056
MAB_4022c	-	Probable oxidoreductase	15	86.6	7.2	-3.59	3898.1	323.82	-79.4	0.056
MAB_3098	-	Probable transmembrane carbonic anhydrase	15	48.7	14.6	-1.74	2193.6	655.2	-34.2	0.057
MAB_4829c	-	Conserved hypothetical protein	31	382.5	210.1	-0.86	35573.2	19539.8	-172.4	0.057
MAB_4725	-	Probable peptidase	39	448.5	264.7	-0.76	52479.7	30968.7	-183.9	0.057
MAB_3089c	-	Conserved hypothetical protein	6	111.1	16.1	-2.78	1999.1	290.05	-94.9	0.058
MAB_2266c	-	Probable diaminobutyrate--2-oxoglutarate aminotransferase	27	31.7	12	-1.4	2568.7	972.53	-19.7	0.058
MAB_4730	-	Putative LysR-family transcriptional regulator	11	509.4	195.1	-1.38	16811.5	6437.99	-314.4	0.059
MAB_4191	-	Hypothetical protein MAB_4191	16	84.5	229.3	1.44	4055.2	11008	144.9	0.059
MAB_0933	-	Probable pyridoxamine 5\'-phosphate oxidase PdxH	8	318	47.4	-2.75	7631.2	1136.65	-270.6	0.06
MAB_3607	-	LPPG:FO 2-phospho--lactate transferase (CofD)	17	41.9	14	-1.58	2135.7	711.96	-27.9	0.06
MAB_4708c	-	Putative glyoxalase/bleomycin resistance protein	7	288.9	64.2	-2.17	6066.6	1348.67	-224.7	0.061
MAB_2090	-	Conserved hypothetical protein	11	290.2	81.6	-1.83	9575.8	2694.11	-208.5	0.061
MAB_1467c	-	Probable 1,4-alpha-glucan branching enzyme	43	0.1	15.5	7.58	10.5	2003.66	15.5	0.061
MAB_4796	-	Conserved hypothetical protein	18	600.7	250.6	-1.26	32435.5	13531.1	-350.1	0.062
MAB_3193c	-	Putative transcriptional regulator, TetR family	10	124.4	31.5	-1.98	3732.8	945.37	-92.9	0.063
MAB_4601c	-	Putative YrbE family protein	13	436.3	174.9	-1.32	17016.9	6821.39	-261.4	0.063
MAB_2264c	-	Probable hydroxylase/dioxygenase	21	57.6	11.9	-2.28	3628.7	749.22	-45.7	0.064
MAB_0787	-	Hypothetical protein MAB_0787	7	502	148.2	-1.76	10541.2	3112.33	-353.8	0.064
MAB_2521c	-	Hypothetical protein MAB_2521c	7	140	31.3	-2.16	2940.2	658.19	-108.7	0.065
MAB_4204	-	Probable copper amine oxidase	42	57.1	148.3	1.38	7197.4	18688.4	91.2	0.065
MAB_1645	-	Hypothetical protein MAB_1645	13	29.1	4.1	-2.82	1136.7	160.76	-25	0.066
MAB_2235	-	Possible siderophore-interacting protein	19	212.1	65.1	-1.7	12089.8	3711.17	-147	0.066
MAB_4502c	-	Phosphoenolpyruvate carboxykinase	21	1.4	13.6	3.29	87.6	854.02	12.2	0.066
MAB_4885	-	Conserved hypothetical protein	7	546.5	1922.8	1.81	11477.5	40378.3	1376.2	0.067
MAB_0436	-	Conserved hypothetical protein	13	116.5	6.1	-4.25	4542.7	239.39	-110.3	0.068
MAB_3348	-	Conserved hypothetical protein	15	51	15.4	-1.73	2294.9	691.33	-35.6	0.068
MAB_4442c	-	Probable acetyl-CoA acyltransferase	20	572.7	332.4	-0.78	34360.2	19944	-240.3	0.068
MAB_2679	-	Conserved hypothetical protein	17	204.6	31.6	-2.69	10432.9	1613.68	-172.9	0.069
MAB_1887	-	Probable peroxiredoxin (thioredoxin reductase) AhpE	6	132.5	28.7	-2.21	2385.6	517.09	-103.8	0.069
MAB_3767c	-	Hypothetical protein MAB_3767c	8	132.8	32.7	-2.02	3187.1	783.76	-100.1	0.069
MAB_2942	-	Conserved hypothetical protein	11	39.4	1.5	-4.74	1301.3	48.58	-38	0.07
MAB_4343c	-	Putative transcriptional regulator, WhiB family	7	368.1	107.2	-1.78	7730.8	2250.25	-261	0.07
MAB_2172	-	Proteasome (beta subunit) PrcB	15	0.3	2.2	3.06	11.8	98.72	1.9	0.07
MAB_0807	-	Conserved hypothetical protein	30	68.6	7.4	-3.21	6172.2	665.63	-61.2	0.071
MAB_0717	-	Probable dehydrogenase/reductase	14	553	170.9	-1.69	23225.8	7178.23	-382.1	0.071
MAB_2348	-	Possible long-chain acyl-CoA synthase	36	88.6	211.2	1.25	9568.3	22812.4	122.6	0.071
MAB_0277c	-	Probable amino acid ABC transporter, permease	20	306.8	791.9	1.37	18408.3	47512.3	485.1	0.071
MAB_1724c	-	Hypothetical protein MAB_1724c	22	168.5	71.1	-1.24	11117.7	4693.95	-97.3	0.072
MAB_4448	-	Putative sulfate transporter	32	249.8	131	-0.93	23976.9	12576.7	-118.8	0.074
MAB_0669	-	Hypothetical PPE-family protein	31	39.5	123.6	1.64	3675.9	11494.9	84.1	0.074
MAB_2838c	-	Putative cytoplasmic peptidase PepQ	12	11.3	2.3	-2.31	405.6	81.6	-9	0.075
MAB_1274	-	Putative ABC transporter, permease protein	20	44.9	12.4	-1.86	2695.7	741.29	-32.6	0.075
MAB_3665	-	Hypothetical protein MAB_3665	5	56.1	18.4	-1.61	841.2	275.6	-37.7	0.075
MAB_2736c	-	Probable macrolide ABC transporter, ATP-binding protein	23	121.2	44.2	-1.45	8360.2	3050.37	-77	0.075
MAB_3427	-	Conserved hypothetical protein	6	56.3	5.6	-3.34	1014.1	99.9	-50.8	0.076
MAB_3444c	-	Conserved hypothetical protein	20	25.5	4.5	-2.5	1528.4	270.8	-21	0.077
MAB_2121c	-	Putative phenyloxazoline synthase MbtB/ thioesterase	14	75.6	24.3	-1.64	3176.9	1019	-51.4	0.078
MAB_1721	-	Putative histidine kinase sensor of two-component system	11	3.6	0.3	-3.83	119.2	8.4	-3.4	0.079
MAB_1929	-	Conserved hypothetical protein	17	30	7.3	-2.05	1531	370.31	-22.8	0.079
MAB_4229c	-	Conserved hypothetical protein	7	344.1	91.2	-1.92	7225.3	1915.47	-252.9	0.079
MAB_4559	-	Putative long-chain-fatty-acid CoA ligase	28	251.8	79.6	-1.66	21154	6687.16	-172.2	0.08
MAB_1876c	-	Probable propionyl-CoA carboxylase beta chain 6	13	25	64.3	1.36	975.3	2506.8	39.3	0.082
MAB_2101	-	Probable recombinase	31	266.7	474.7	0.83	24804.3	44145.4	208	0.083
MAB_2807	-	Major facilitator superfamily MFS_1	21	15.1	47.8	1.67	949.1	3011.32	32.7	0.083
MAB_4419	-	Tartrate dehydrogenase	19	84	224.9	1.42	4789.2	12816.6	140.8	0.084
MAB_2757	-	Probable quinone reductase Qor	23	113.9	320.2	1.49	7861.3	22096.4	206.3	0.085
MAB_1192c	-	Probable acyl-CoA thiolase	11	33.8	217.8	2.69	1116.2	7188.25	184	0.085
MAB_4594c	-	Putative Mce family protein	19	238.8	68.5	-1.8	13610	3906.66	-170.2	0.086
MAB_0872	-	Probable cold shock-like protein B CspB	4	7.3	0.1	-6.28	87.2	1.12	-7.2	0.087
MAB_0613	-	Putative cytochrome P450	15	146.1	18.4	-2.99	6575.9	826.9	-127.8	0.087
MAB_4822	-	Conserved hypothetical protein (phage protein?)	22	133.6	40.8	-1.71	8816.7	2694.96	-92.8	0.087
MAB_4810c	-	Hypothetical protein MAB_4810c	52	268.8	159.7	-0.75	41927.1	24919.6	-109	0.087
MAB_1511	-	Conserved hypothetical protein	19	136.9	266.4	0.96	7802.9	15186.6	129.5	0.087
MAB_2124	-	Putative phenyloxazoline synthase MbtB	64	10.4	27.8	1.42	1990.3	5335.93	17.4	0.088
MAB_3111	-	Hypothetical protein MAB_3111	11	4.1	56.7	3.79	135.3	1871.92	52.6	0.088
MAB_4896c	rplI	50S ribosomal protein L9	5	517.8	256.7	-1.01	7766.6	3850.71	-261.1	0.089
MAB_4634c	-	Putative TetR-family transcriptional regulator	6	188.5	22.2	-3.09	3392.2	399.61	-166.3	0.091
MAB_4744c	-	Conserved hypothetical protein	7	258.6	947	1.87	5430.7	19887.4	688.4	0.091
MAB_0575c	-	Putative ABC-transporter transmembrane protein	14	13.5	178.5	3.73	565.2	7496.6	165	0.092
MAB_0467	-	Hypothetical protein MAB_0467	7	178.8	634.3	1.83	3755.8	13319.5	455.4	0.093
MAB_3235c	-	Hypothetical protein MAB_3235c	1	158.5	8.2	-4.27	475.4	24.57	-150.3	0.095
MAB_3627c	-	Possible oxidoreductase	26	94.5	35.7	-1.4	7370.1	2788.28	-58.7	0.096
MAB_2803c	-	Methionine import ATP-binding protein metN	14	50.5	159	1.65	2121.8	6680.09	108.5	0.096
MAB_4045c	-	Probable ATP-binding protein ABC transporter	32	98.6	24.5	-2.01	9461	2347.83	-74.1	0.098
MAB_4395	-	Aminoglycoside 2\'-N-acetyltransferase	14	44.3	0.3	-7.3	1861.9	11.78	-44	0.099
MAB_0211	-	Hypothetical protein MAB_0211	6	1287.6	487.1	-1.4	23176.7	8768.56	-800.5	0.099
MAB_0160	-	Probable 4-oxalocrotonate tautomerase	3	613	2289	1.9	5517.1	20601.1	1676	0.099
MAB_2941	-	Putative oxidoreductase	20	6.8	0.1	-6.21	406.1	5.47	-6.7	0.1
MAB_1742	-	Hypothetical protein MAB_1742	33	15.6	0.3	-5.96	1542.3	24.81	-15.3	0.1
MAB_2379	-	Hypothetical lipoprotein LpqH precursor	7	220.6	12.3	-4.16	4633.5	258.88	-208.3	0.1
MAB_3637c	-	Putative aminoglycoside phosphotransferase	13	141	10	-3.82	5497.2	389.9	-131	0.1
MAB_0647	-	Possible transcriptional regulatory protein TetR	8	113.9	13	-3.13	2734.4	312.27	-100.9	0.1
MAB_3475c	-	Putative cell division ATP-binding protein FtsE	10	15.6	1.9	-3	467.6	58.47	-13.6	0.1
MAB_3900c	-	Conserved hypothetical protein	7	287.5	39.5	-2.87	6037	828.5	-248	0.1
MAB_3629c	-	Conserved hypothetical protein	11	107.5	23.7	-2.18	3546.5	783	-83.7	0.1
MAB_3926	-	Conserved hypothetical protein	5	542	119.9	-2.18	8129.6	1798.74	-422.1	0.1
MAB_4330	-	Putative TetR-family transcriptional regulator	11	100.8	22.8	-2.14	3327.2	753.56	-78	0.1
MAB_4026c	-	Probable transcriptional regulatory protein TetR	15	40.3	13.7	-1.55	1814.4	618.57	-26.6	0.1
MAB_4612	-	Conserved hypothetical protein	12	492.7	171.4	-1.52	17738.5	6169.06	-321.4	0.1
MAB_1892	-	Hypothetical protein MAB_1892	21	199.7	74.6	-1.42	12583.7	4701.29	-125.1	0.1
MAB_2798c	-	Conserved hypothetical protein	13	294.5	115.4	-1.35	11485.7	4499.32	-179.1	0.1
MAB_1473c	-	Conserved hypothetical protein	12	36.4	14.7	-1.31	1311.9	530.84	-21.7	0.1
MAB_0672c	-	Conserved hypothetical protein	7	197.6	90	-1.13	4149	1889.48	-107.6	0.1
MAB_4802	-	Conserved hypothetical protein	8	2044.4	974.2	-1.07	49064.6	23381.1	-1070.1	0.1
MAB_0636c	-	Putative cation antiporter NADH dehydrogenase subunit	47	116.2	56.4	-1.04	16382.8	7958.67	-59.7	0.1
MAB_3453c	-	Probable carboxylesterase LipT	29	81.8	39.9	-1.04	7113.9	3469.64	-41.9	0.1
MAB_2583c	-	Putative transcription regulator, AraC family	14	360.4	189.2	-0.93	15134.7	7944.62	-171.2	0.1
MAB_4106c	-	Acetyltransferase	33	226.4	122.6	-0.88	22414.6	12138.9	-103.8	0.1
MAB_0119c	-	Hypothetical protein MAB_0119c	2	7320.9	15787.2	1.11	43925.6	94723.1	8466.3	0.1
MAB_2201	-	Probable cobalamin biosynthesis protein CobN	57	46.9	104.7	1.16	8016.9	17903.1	57.8	0.1
MAB_4315c	-	Hypothetical protein MAB_4315c	14	241.7	543.4	1.17	10149.5	22820.8	301.7	0.1
MAB_2818c	-	Putative hydrolase	26	72	170.1	1.24	5613.4	13268.5	98.1	0.1
MAB_0851	-	Probable fatty oxidation protein FadB	19	47.1	113.9	1.27	2683.2	6489.47	66.8	0.1
MAB_0130	-	Putative hydrolase	11	584.3	1462.3	1.32	19283.2	48255.7	878	0.1
MAB_2435	-	Molybdenum ABC transporter ModC, ATP-binding protein	16	147.4	396.6	1.43	7074.7	19036.1	249.2	0.1
MAB_3872c	-	Probable drug-transport integral membrane protein	19	157	431.4	1.46	8951.7	24592.4	274.4	0.1
MAB_4094c	-	Probable 3-hydroxybutyryl-CoA dehydrogenase	13	25.1	81	1.69	978.7	3158.43	55.9	0.1
MAB_1037	-	Probable tetrapyrrole methylase family protein	17	52	171.1	1.72	2652.8	8725.67	119.1	0.1
MAB_2376c	-	Conserved hypothetical protein	18	96.2	327.7	1.77	5192.4	17693.8	231.5	0.1
MAB_3934c	-	Possible hydrolase, alpha/beta fold	12	121.7	559.4	2.2	4379.4	20139	437.8	0.1
MAB_0429	-	Putative oligopeptide ABC transporter, ATP-binding protein	28	14	155.3	3.47	1177.3	13043.3	141.3	0.1
MAB_0992	-	Probable arsenate reductase (ArsC)	6	27.9	0.3	-6.32	502.8	6.29	-27.6	0.101
MAB_0217c	-	Probable cysteine desulfurase	29	146.9	311.7	1.08	12783.4	27115	164.7	0.101
MAB_1084c	-	Conserved hypothetical protein	3	205.5	648.8	1.66	1849.1	5839.18	443.3	0.101
MAB_0941	-	Conserved hypothetical protein	15	140.4	325.4	1.21	6318.6	14641.2	184.9	0.102
MAB_1020	-	Probable undecaprenyl-phosphate galactosephosphotransferase	23	163.3	404	1.31	11270.6	27878.1	240.7	0.102
MAB_0858	-	Hypothetical luciferase-like monooxygenase	23	141.9	22	-2.69	9787.9	1518.06	-119.9	0.103
MAB_4836c	-	Hypothetical glycosyl transferase	12	299.7	112.7	-1.41	10789	4055.66	-187	0.103
MAB_2302	-	Probable conserved membrane protein, MmpS	5	83.3	16.9	-2.3	1249.3	253.9	-66.4	0.104
MAB_3628c	-	Possible fatty-acid-CoA ligase FadD	30	102.7	39.6	-1.37	9242.3	3563.81	-63.1	0.104
MAB_4871	-	Conserved hypothetical protein	1	1118	120.7	-3.21	3353.9	362.04	-997.3	0.105
MAB_4569c	-	Probable fatty-acid-CoA ligase FadD	22	245.8	113.5	-1.12	16223.7	7489.63	-132.3	0.108
MAB_4016c	-	Hypothetical protein MAB_4016c	6	298.7	72.9	-2.03	5376.6	1312.23	-225.8	0.109
MAB_0108c	-	Hypothetical protein MAB_0108c	1	553.5	4.2	-7.04	1660.4	12.63	-549.3	0.11
MAB_4524	-	Conserved hypothetical protein	10	97.1	1	-6.56	2911.8	30.97	-96	0.11
MAB_0446c	-	Hypothetical protein MAB_0446c	2	107.7	1.3	-6.34	646	7.95	-106.3	0.11
MAB_0386c	-	Conserved hypothetical membrane protein	7	50.6	0.8	-6.07	1062.2	15.84	-49.8	0.11
MAB_3634c	-	Putative gluconate permease	14	8.2	0.3	-4.73	345.3	13.02	-7.9	0.11
MAB_2655	-	Probable lipase/esterase (LipN)	17	14	0.9	-3.99	716.5	44.94	-13.2	0.11
MAB_4221c	-	Possible mutator protein MutT3 (MutT/nudix family)	6	54.4	4.3	-3.67	978.9	76.8	-50.1	0.11
MAB_4410c	-	PEP phosphonomutase and related enzymes	6	75.3	6.2	-3.61	1355.5	110.74	-69.2	0.11
MAB_2961	-	Putative menaquinone biosynthesis methyltransferase	5	35.5	4	-3.16	533.1	59.47	-31.6	0.11
MAB_0506	-	Hypothetical protein MAB_0506	5	343.2	49.4	-2.8	5147.5	741.11	-293.8	0.11
MAB_4388	-	Probable zinc-containing alcohol dehydrogenase	14	30.3	4.8	-2.65	1272.7	202.15	-25.5	0.11
MAB_2897c	-	Conserved hypothetical protein (HIT family?)	7	5.2	0	-2.62	108.3	0	-5.2	0.11
MAB_4630	-	Conserved hypothetical protein	8	230.2	38	-2.6	5525.1	913.14	-192.2	0.11
MAB_3693c	-	Possible oxidoreductase	13	157.3	38.3	-2.04	6134.7	1494.63	-119	0.11
MAB_4019c	-	Probable oxidoreductase EphD	33	21	5.1	-2.04	2074.9	504.21	-15.9	0.11
MAB_3966c	-	Probable dehydrogenase/reductase	18	6.2	1.6	-1.92	332.1	88.06	-4.5	0.11
MAB_3630c	-	Conserved hypothetical protein	14	117.2	33.5	-1.81	4922.8	1407.81	-83.7	0.11
MAB_1330	-	Probable pyrroline-5-carboxylate dehydrogenase RocA (aldehyde dehydrogenase family)	38	22.5	7.1	-1.67	2568	807.19	-15.4	0.11
MAB_1318c	-	Probable catechol-o-methyltransferase	15	28.2	10.9	-1.37	1269.3	490.98	-17.3	0.11
MAB_0307c	-	Hypothetical protein MAB_0307c	11	374.5	163.6	-1.19	12357.3	5398.69	-210.9	0.11
MAB_0940	-	Conserved hypothetical membrane protein	11	221	110.5	-1	7291.6	3645.02	-110.5	0.11
MAB_4878c	-	3-hydroxyisobutyrate dehydrogenase/ 6-phosphogluconate dehydrogenase	26	617.8	380.2	-0.7	48187.8	29657.9	-237.6	0.11
MAB_0080c	-	Putative oxygenase	29	206.7	379.1	0.88	17981.2	32985.3	172.5	0.11
MAB_3728c	-	Hypothetical protein MAB_3728c	17	111.6	267.7	1.26	5689.7	13652.2	156.1	0.11
MAB_0164	-	Probable short chain dehydrogenase/reductase	15	571.7	1645.1	1.52	25727.1	74028.1	1073.4	0.11
MAB_1665	-	Heat-inducible transcription repressor HrcA	16	4.6	16	1.8	220.5	767.66	11.4	0.11
MAB_1188c	-	Probable acyl-CoA dehydrogenase	19	28.4	100.7	1.83	1616.9	5738.29	72.3	0.11
MAB_1047c	-	Probable dihydrodipicolinate synthetase DapA	18	51.4	185	1.85	2776	9990.77	133.6	0.11
MAB_0930	-	Putative ferredoxin/ferredoxin--NADP reductase	17	169.7	591.8	1.8	8655.9	30183.3	422.1	0.112
MAB_0957	-	Conserved hypothetical protein	5	285.6	99.9	-1.52	4283.3	1498.26	-185.7	0.118
MAB_3583c	-	Conserved hypothetical protein	7	17.6	0.6	-4.77	368.9	13.54	-16.9	0.12
MAB_4353	-	Conserved hypothetical protein	9	170	15	-3.5	4590.6	404.71	-155	0.12
MAB_1625	-	Conserved hypothetical protein	8	55	6.2	-3.15	1320.3	148.69	-48.8	0.12
MAB_4602c	-	MaoC-like dehydratase	4	894.3	145.2	-2.62	10731.8	1742.6	-749.1	0.12
MAB_0642	-	Putative glyoxalase/bleomycin resistance protein	6	494.8	96	-2.37	8905.6	1727.25	-398.8	0.12
MAB_3919c	-	Putative short chain dehydrogenase/reductase	15	94.5	24.9	-1.93	4251.5	1118.27	-69.6	0.12
MAB_3305c	-	Conserved hypothetical protein	20	32.8	9.9	-1.73	1968.6	594.11	-22.9	0.12
MAB_0035c	-	Probable penicillin-binding protein PbpA	23	379.4	138.6	-1.45	26182	9565.5	-240.8	0.12
MAB_4490c	-	Probable oxidoreductase	16	233.7	94.1	-1.31	11219.1	4514.82	-139.7	0.12
MAB_0827	-	Hypothetical short-chain dehydrogenase/reductase	18	383.8	159	-1.27	20725.4	8588.21	-224.8	0.12
MAB_0733	-	Conserved hypothetical protein	12	176.2	79.5	-1.15	6341.8	2861.68	-96.7	0.12
MAB_0434c	-	Hypothetical protein MAB_0434c	33	283	131.7	-1.1	28015	13034.3	-151.3	0.12
MAB_4161	-	Conserved hypothetical protein	21	258.4	125.2	-1.05	16280.4	7886.35	-133.2	0.12
MAB_4499	-	Putative two-component system sensor kinase	27	100.5	49.5	-1.02	8136.7	4007.38	-51	0.12
MAB_3874c	-	Putative dioxygenase	27	290.2	174.7	-0.73	23509.2	14150.9	-115.5	0.12
MAB_4817	-	Hypothetical protein MAB_4817	43	739	467.3	-0.66	95334.7	60288.1	-271.7	0.12
MAB_4099c	-	Probable non-ribosomal peptide synthetase	160	124.9	179.7	0.52	59962.9	86269.5	54.8	0.12
MAB_2210c	-	Putative membrane protein, MmpL family	54	163.8	236.4	0.53	26534.1	38290.9	72.6	0.12
MAB_0310c	-	Putative cyclopropane-fatty-acyl-phospholipid synthase	29	525.2	871.2	0.73	45691.6	75790.9	346	0.12
MAB_0342c	-	Putative nitroreductase family protein	9	592.5	1114	0.91	15996.8	30077.2	521.5	0.12
MAB_2248	-	Probable peptide synthetase MbtE	97	15.4	29.1	0.92	4486.6	8471.74	13.7	0.12
MAB_0044	-	Conserved hypothetical protein	13	595.8	1178.8	0.98	23237.6	45971.3	582.9	0.12
MAB_4635	-	Probable NADH:flavin oxidoreductase/NADH oxidase	20	174.3	348.9	1	10459	20933.8	174.6	0.12
MAB_0291	-	CdaR family transcriptional regulator	32	175.5	357.1	1.03	16844	34277.4	181.6	0.12
MAB_2451c	-	Conserved hypothetical protein (esterase?)	29	79.5	165.1	1.06	6914.5	14367.4	85.7	0.12
MAB_0330	-	Beta-lactamase	22	187.7	422.7	1.17	12385.3	27899.5	235.1	0.12
MAB_1026c	-	Conserved hypothetical protein	10	108.5	247.7	1.19	3254.1	7431.32	139.2	0.12
MAB_2922c	-	Carbon-nitrogen hydrolase family protein/ nitrilase/cyanide hydratase	17	116.7	279.8	1.26	5950.5	14267.3	163.1	0.12
MAB_0994	-	Putative NAD-dependent epimerase/dehydratase	12	55.8	135.1	1.27	2010.5	4865.23	79.3	0.12
MAB_0648	-	Hypothetical protein MAB_0648	23	381.2	986.5	1.37	26305.5	68068.1	605.3	0.12
MAB_1549c	-	Putative RNA binding protein, contains S1 domain	27	19.9	52.5	1.4	1608.5	4248.66	32.6	0.12
MAB_1331	-	Probable proline dehydrogenase	21	29.1	79.8	1.45	1836.2	5025.66	50.6	0.12
MAB_4522c	-	Possible epoxide hydrolase EphF	11	382.5	1181.7	1.63	12622.7	38996.8	799.2	0.12
MAB_0247c	-	Putative acetyltransferase	8	353.6	1102.5	1.64	8486.1	26459.5	748.9	0.12
MAB_0303	-	Putative dioxygenase (1H-3-hydroxy-4-oxoquinaldine 2,4-dioxygenase)	13	365.5	1315.9	1.85	14255	51319.7	950.4	0.12
MAB_0540	-	Conserved hypothetical protein	12	110.2	545.7	2.31	3967.1	19645.1	435.5	0.12
MAB_3476c	-	Hypothetical protein MAB_3476c	4	80.5	410.3	2.35	965.7	4923.84	329.8	0.12
MAB_2170	-	Conserved hypothetical protein (proteasome component?)	22	13.7	80.7	2.56	904.3	5324.4	67	0.12
MAB_3295	-	Putative transcriptional regulator, IclR family	10	6.4	41.4	2.68	193.4	1243.37	35	0.12
MAB_4685	-	Possible glycosyl transferase	11	61.4	428.1	2.8	2026.7	14127.6	366.7	0.12
MAB_1324	-	Putative monooxygenase	5	16	204.3	3.68	239.9	3064.25	188.3	0.12
MAB_1328	-	Probable aminotransferase	20	0.4	19.7	5.46	26.9	1182.64	19.3	0.12
MAB_1716c	-	Probable sugar ABC transporter, permease protein	12	37.6	5.9	-2.68	1354.7	210.85	-31.8	0.121
MAB_4755c	-	Conserved hypothetical protein (beta-lactamase?)	8	91.1	18.9	-2.27	2187.3	452.98	-72.3	0.122
MAB_1888	-	Conserved hypothetical protein (thioesterase?)	9	35.8	10	-1.83	965.9	271.09	-25.7	0.122
MAB_4600c	-	Putative YrbE family protein	15	289.4	131.5	-1.14	13024.4	5919.4	-157.9	0.123
MAB_0402	-	Conserved hypothetical protein	11	204	73.3	-1.48	6730.7	2417.73	-130.7	0.126
MAB_1051c	-	Probable glucose-6-phosphate isomerase (PGI)	25	0.6	0	-0.72	48.3	0	-0.6	0.128
MAB_3684c	-	Putative exodeoxyribonuclease	12	30.3	9.2	-1.72	1090.9	330.42	-21.1	0.129
MAB_3905	-	Hypothetical protein MAB_3905	3	27.6	1.2	-4.58	248.7	10.36	-26.5	0.13
MAB_4784	-	Conserved hypothetical protein	5	185.2	11.6	-3.99	2778.2	174.37	-173.6	0.13
MAB_3129c	-	Conserved hypothetical protein (putative phosphoesterase)	11	145.4	13.4	-3.44	4798.4	443.39	-132	0.13
MAB_4213c	-	Probable lipoprotein aminopeptidase LpqL	22	21.7	2.1	-3.39	1432.7	137.04	-19.6	0.13
MAB_1150	-	Hypothetical protein MAB_1150	1	84	11.2	-2.9	252	33.71	-72.8	0.13
MAB_3744	-	Conserved hypothetical protein	8	21.8	3.2	-2.78	523.7	76.2	-18.6	0.13
MAB_3064	-	Conserved hypothetical protein	6	58	11.3	-2.36	1043.4	203.74	-46.6	0.13
MAB_4866c	-	Hypothetical protein MAB_4866c	9	964.5	203.1	-2.25	26042	5483.86	-761.4	0.13
MAB_3898c	-	Conserved hypothetical protein	13	47.7	11	-2.12	1862	428.96	-36.7	0.13
MAB_4820	-	Hypothetical protein MAB_4820	10	209.8	53.7	-1.97	6294.7	1611.68	-156.1	0.13
MAB_0848c	-	Hypothetical protein MAB_0848c	8	181.3	49.6	-1.87	4351.7	1189.21	-131.8	0.13
MAB_0612c	-	Probable acetyl-CoA acetyltransferase FadA	14	39	10.9	-1.84	1636.8	458.04	-28.1	0.13
MAB_3056c	-	Conserved hypothetical protein	5	77.7	21.7	-1.84	1165.5	326.19	-56	0.13
MAB_2829c	-	Conserved hypothetical protein	9	2.3	0	-1.71	61.1	0	-2.3	0.13
MAB_1619	-	Conserved hypothetical protein	8	18.5	6	-1.61	443.8	144.92	-12.5	0.13
MAB_4698	-	Conserved hypothetical protein	21	79.7	32.1	-1.31	5024	2022.31	-47.6	0.13
MAB_4347	-	Putative regulatory protein	26	159.2	70.4	-1.18	12417.7	5493.19	-88.8	0.13
MAB_1636	-	Conserved hypothetical protein	9	310.1	149.8	-1.05	8373.5	4045.32	-160.3	0.13
MAB_0175	-	Antigen 85-C precursor	22	320.5	155.7	-1.04	21155.9	10277.1	-164.8	0.13
MAB_4800	-	Putative beta-lactamase	27	441.1	225	-0.97	35728.8	18221.7	-216.1	0.13
MAB_2624c	-	High-affinity branched-chain amino acid ABC transporter (LivM)	25	188.3	96.7	-0.96	14125.5	7254.22	-91.6	0.13
MAB_3387	-	Putative GntR-family regulatory protein	22	69.2	35.5	-0.96	4570.1	2342.18	-33.8	0.13
MAB_4646	-	Conserved hypothetical protein	19	252.1	142.5	-0.82	14370	8123.45	-109.6	0.13
MAB_4875c	-	Putative transposase/phage integrase	20	824.7	494.3	-0.74	49479.6	29656.2	-330.4	0.13
MAB_2067c	-	Probable acetyl/propionyl-CoA carboxylase beta subunit AccD2	23	350.9	561.9	0.68	24214.2	38773.2	211	0.13
MAB_1825c	-	Hypothetical protein MAB_1825c	10	193.7	372.8	0.94	5809.5	11183.6	179.1	0.13
MAB_2590	-	Putative polysaccharide deacetylase	20	119.4	304.1	1.35	7164.4	18247.8	184.7	0.13
MAB_2088	-	Transposase-like protein	12	91.6	301.5	1.72	3297.6	10854.4	209.9	0.13
MAB_2476	-	Conserved hypothetical protein	10	94.3	322.1	1.77	2827.7	9662.73	227.8	0.13
MAB_1046c	-	Hypothetical cobalamin synthesis protein P47K/CobW	12	117.3	461.7	1.98	4224.6	16622.9	344.4	0.13
MAB_1455	-	Conserved hypothetical protein	9	40.2	168.6	2.07	1086.6	4552.31	128.4	0.13
MAB_1728	-	Hypothetical protein MAB_1728	5	35.4	148.3	2.07	530.8	2224.66	112.9	0.13
MAB_4407c	-	Putative alkylhydroperoxidase AhpD	6	24	212.3	3.14	432.4	3820.56	188.2	0.13
MAB_3720c	-	Putative inosine-5\'-monophosphate dehydrognase GuaB3	15	7.9	312.9	5.3	357.5	14081.9	305	0.13
MAB_1485	-	HAM1 protein homolog (NTPase)	9	12.7	1.3	-3.26	342	35.7	-11.3	0.135
MAB_0595c	-	Probable acyl-CoA dehydrogenase FadE	13	45.7	11.4	-2	1781.8	445.16	-34.3	0.137
MAB_1866c	-	Putative oxygenase	23	3.1	0.1	-5.27	210.7	5.46	-3	0.14
MAB_1808	-	Bacteriophage protein	4	11.4	0.3	-5.25	137	3.6	-11.1	0.14
MAB_0232	-	Hypothetical protein MAB_0232	10	16.1	1.6	-3.37	482.3	46.56	-14.5	0.14
MAB_3685	-	Conserved hypothetical protein	8	150.1	30.3	-2.31	3602.5	727.64	-119.8	0.14
MAB_4193	-	Hypothetical protein MAB_4193	18	35	7	-2.31	1891.7	380.17	-28	0.14
MAB_4520c	-	Putative two-component system sensor kinase	15	37.1	8.2	-2.18	1668.5	368.2	-28.9	0.14
MAB_0808c	-	Hypothetical protein MAB_0808c	11	6.1	1.4	-2.09	202.6	47.74	-4.7	0.14
MAB_3083c	-	Conserved hypothetical protein	26	48.2	14.4	-1.74	3762.5	1126.31	-33.8	0.14
MAB_2394	-	Conserved hypothetical protein	5	100.2	32.6	-1.62	1503	488.79	-67.6	0.14
MAB_4453c	-	Conserved hypothetical protein (DGPF family)	6	237.1	80.6	-1.56	4267.4	1450.82	-156.5	0.14
MAB_4631c	-	Putative transcriptional regulator, IclR family	15	671.7	228	-1.56	30225.9	10258.7	-443.7	0.14
MAB_0666	-	ESAT-6-like protein (10 kDa antigen)	5	1.1	0.4	-1.44	16.4	6.05	-0.7	0.14
MAB_4637	-	Galactose-1-phosphate uridylyltransferase GalT	23	166	61.2	-1.44	11455.2	4222.58	-104.8	0.14
MAB_0637c	-	Putative conserved ATPase	27	47.9	18.5	-1.38	3883.3	1496.76	-29.5	0.14
MAB_3507	-	Putative ABC transporter, ATP-binding protein	13	17.8	7.4	-1.26	692.8	288.8	-10.4	0.14
MAB_4603c	-	Probable oxidoreductase	21	102.4	48.3	-1.08	6448.9	3043.19	-54.1	0.14
MAB_4456	-	Putative cytochrome P450	23	372.8	227	-0.72	25723.8	15664.1	-145.8	0.14
MAB_4550c	-	Conserved hypothetical protein	16	0.5	0	-0.54	21.9	0	-0.5	0.14
MAB_1099c	-	Conserved hypothetical protein	72	153.5	247.7	0.69	33154.3	53511.9	94.2	0.14
MAB_0168c	-	Putative N-acetymuramoyl-L-alanine amidase	24	830.8	1415.2	0.77	59815.8	101892	584.4	0.14
MAB_1392c	-	Conserved hypothetical protein (lipase?)	18	112	195.9	0.81	6046.9	10580.4	84	0.14
MAB_1087	-	Probable molybdopterin biosynthesis protein MoeA1	17	301.3	570.5	0.92	15367.9	29097	269.2	0.14
MAB_0652	-	Hypothetical protein MAB_0652	27	218.6	430.1	0.98	17706.7	34840.7	211.5	0.14
MAB_2707	-	Putative transcriptional regulator	10	92.1	183	0.99	2762.4	5489.67	90.9	0.14
MAB_0328	-	Putative acyl-CoA dehydrogenase	13	478	1041	1.12	18640.4	40598.2	563	0.14
MAB_3598c	-	Putative alkane-1-monooxygenase AlkB (fatty acid omega-hydroxylase)	29	64.8	143	1.14	5640.8	12439.7	78.1	0.14
MAB_0492	-	Conserved hypothetical protein	6	454.8	1008.1	1.15	8186.4	18145.7	553.3	0.14
MAB_0308c	-	Hypothetical protein MAB_0308c	6	298.2	691.2	1.21	5368.2	12441.5	393	0.14
MAB_3617	-	Conserved hypothetical protein	17	10.9	29.7	1.44	557.4	1512.53	18.7	0.14
MAB_0031	-	Conserved hypothetical protein	11	772.8	2660.5	1.78	25500.8	87795.6	1887.7	0.14
MAB_0688c	-	Conserved hypothetical protein	7	21	99.5	2.25	440.2	2088.56	78.5	0.14
MAB_1655	-	Probable sulfate ABC transporter, ATP-binding protein SysA	13	14.6	112.1	2.94	568.6	4370.07	97.5	0.14
MAB_3747c	-	Conserved hypothetical protein	6	242.1	126	-0.94	4357.3	2268.84	-116	0.146
MAB_0644c	-	Conserved hypothetical protein	15	90.4	2.1	-5.44	4066.4	93.39	-88.3	0.15
MAB_3054c	-	Conserved hypothetical protein	10	13.4	0.5	-4.72	403.3	15.33	-12.9	0.15
MAB_1925	-	Conserved hypothetical protein	4	61.1	3.5	-4.12	733.2	42.1	-57.6	0.15
MAB_1493c	-	Probable enoyl-CoA hydratase/isomerase	8	6.8	0	-2.96	162.8	0	-6.8	0.15
MAB_3209c	-	Hypothetical protein MAB_3209c	5	102	13.5	-2.91	1529.3	203.23	-88.4	0.15
MAB_2794c	-	Conserved hypothetical protein	8	4	0.6	-2.83	94.9	13.35	-3.4	0.15
MAB_1251c	-	Conserved hypothetical protein (putative fructose-1,6-bisphosphatase?)	10	10.4	1.5	-2.8	313.1	44.8	-8.9	0.15
MAB_0599	-	Probable transcriptional regulator TetR family	12	22	3.7	-2.59	791.7	131.82	-18.3	0.15
MAB_1343	-	Conserved hypothetical protein (nuclease?)	6	58.5	10.4	-2.49	1052.8	187.8	-48.1	0.15
MAB_2870	-	Conserved hypothetical protein	7	127.2	22.8	-2.48	2670.2	479.32	-104.3	0.15
MAB_1120c	-	Conserved hypothetical protein (alkylated DNA repair protein?)	9	57.2	12.2	-2.23	1543.2	328.81	-45	0.15
MAB_4517c	-	Putative YrbE family protein	19	87.9	23.7	-1.89	5009	1353.45	-64.1	0.15
MAB_0393	-	Possible methyltransferase	13	49.1	14.3	-1.78	1913.3	557.89	-34.8	0.15
MAB_3983c	-	Hypothetical protein MAB_3983c	13	190.3	62.5	-1.61	7420.4	2438.56	-127.7	0.15
MAB_3980	-	Conserved hypothetical protein	6	440.9	165.6	-1.41	7936.6	2981.32	-275.3	0.15
MAB_3510c	-	Putative dienelactone hydrolase	10	130.1	55.2	-1.24	3902.3	1654.66	-74.9	0.15
MAB_3864c	-	Hypothetical protein MAB_3864c	21	84.7	36.2	-1.23	5335.6	2278.45	-48.5	0.15
MAB_3763	-	Probable cutinase cut2 precursor	10	56.5	24.8	-1.19	1695.5	744.85	-31.7	0.15
MAB_1868c	-	Conserved hypothetical protein	29	34.8	15.6	-1.15	3029.2	1360.83	-19.2	0.15
MAB_1415c	-	Probable ABC transporter, ATP-binding protein	33	34.9	16	-1.13	3459.6	1582.32	-19	0.15
MAB_2056	-	Conserved hypothetical protein	9	494.4	243.9	-1.02	13349.3	6586.55	-250.5	0.15
MAB_3941c	-	Conserved hypothetical protein	14	223.8	111.6	-1	9401.1	4686.04	-112.3	0.15
MAB_2658	-	Conserved hypothetical protein	25	84.7	156.6	0.89	6351.3	11746.4	71.9	0.15
MAB_0076	-	Putative 2,3-dihydroxybiphenyl 1,2-dioxygenase or glyoxalase/bleomycin resistance protein	15	1629.7	3291.8	1.01	73334.7	148130	1662.1	0.15
MAB_0837c	-	Possible lipid carrier protein or keto acyl-CoA thiolase	18	135	317	1.23	7291	17116.8	182	0.15
MAB_4169	-	Possible lipid carrier protein or keto acyl-COA thiolase	17	23.5	62.3	1.41	1196.3	3179.72	38.9	0.15
MAB_3068c	-	Possible transcriptional regulatory protein	5	35.3	148.5	2.07	530.1	2226.81	113.1	0.15
MAB_4384	-	Putative transcriptional regulator, TetR family	10	25.5	153.5	2.59	766.3	4605.98	128	0.15
MAB_3072	-	Putative acetyltransferase	9	2.9	26.3	3.16	79.6	710.57	23.4	0.15
MAB_1704c	-	1-aminocyclopropane-1-carboxylate deaminase	18	13.2	126.8	3.26	714.5	6846.3	113.6	0.15
MAB_0959	-	Probable enoyl-CoA hydratase/isomerase	8	37.4	527.9	3.82	898.1	12669.8	490.5	0.15
MAB_3542c	-	Conserved hypothetical protein (possible anti-sigma factor)	6	4.2	87.8	4.38	75.7	1579.92	83.6	0.15
MAB_1701	-	Conserved hypothetical protein	11	30.1	10.6	-1.5	994.1	350.28	-19.5	0.151
MAB_0574c	-	Conserved hypothetical protein (LamB/YcsF)	10	17.7	0.8	-4.48	530.3	23.75	-16.9	0.16
MAB_0473	-	Conserved hypothetical protein	6	146.6	20.1	-2.87	2638	361.51	-126.5	0.16
MAB_3584	-	Hypothetical protein MAB_3584	5	34.3	4.9	-2.82	514.4	72.76	-29.4	0.16
MAB_3865	-	Conserved hypothetical protein	9	13.7	3.1	-2.14	370.2	83.83	-10.6	0.16
MAB_4041c	-	Hypothetical protein MAB_4041c	7	38.9	9.6	-2.02	816.5	200.73	-29.3	0.16
MAB_1713	-	Hypothetical ABC transporter ATP-binding protein	22	41.9	12.2	-1.78	2767.1	807.72	-29.7	0.16
MAB_4598c	-	Putative Mce family protein	13	69.4	21.8	-1.67	2705.7	850.72	-47.6	0.16
MAB_3841	-	Ornithine aminotransferase RocD1	25	252.4	89.2	-1.5	18932.5	6686.46	-163.3	0.16
MAB_1964	-	Conserved hypothetical protein	8	192.7	72.1	-1.42	4625.2	1729.73	-120.6	0.16
MAB_4478c	-	Putative short-chain dehydrogenase/reductase	13	126.2	48.5	-1.38	4922.2	1890.33	-77.7	0.16
MAB_2309c	-	Putative transcriptional regulator	10	87.3	33.9	-1.36	2618.5	1016.63	-53.4	0.16
MAB_2269c	-	Putative transcriptional regulator, MerR family	20	325.6	130.8	-1.32	19533.7	7849.17	-194.7	0.16
MAB_3911	-	Conserved hypothetical protein	10	302.7	138.5	-1.13	9080.7	4154.93	-164.2	0.16
MAB_3523c	-	Probable integral membrane nitrite extrusion protein NarK3	25	114.8	62.9	-0.87	8607.5	4719.11	-51.8	0.16
MAB_4607c	-	Conserved hypothetical protein	17	255	529.2	1.05	13005.5	26990.7	274.2	0.16
MAB_0759c	-	Putative dehydrogenase (3-hydroxybutyryl-CoA dehydrogenase FadB?)	19	222.3	513.4	1.21	12668.3	29265.3	291.2	0.16
MAB_0068	-	Putative transcriptional regulator, GntR family	6	1672.3	4005.6	1.26	30101.3	72101.5	2333.3	0.16
MAB_3438	-	Putative short-chain dehydrogenase/reductase	14	82.6	214.1	1.37	3468.4	8992.05	131.5	0.16
MAB_0791	-	Hypothetical protein MAB_0791	4	116.4	323.9	1.48	1397.3	3887.25	207.5	0.16
MAB_0265	-	Conserved hypothetical protein	10	179.8	713.7	1.99	5393.7	21411.7	533.9	0.16
MAB_4506	-	tRNA (guanine-N(7)-)-methyltransferase	7	74.8	333.7	2.16	1569.8	7008.62	259	0.16
MAB_1067	-	Hypothetical protein MAB_1067	16	70.4	380.5	2.43	3381.5	18264.8	310.1	0.16
MAB_1088	-	Possible ribosomal-protein-alanine acetyltransferase RimJ	4	179.6	987.4	2.46	2155	11849.1	807.8	0.16
MAB_3705	-	Putative TetR family regulatory protein	8	21.2	126.9	2.58	509.7	3046.78	105.7	0.16
MAB_3494c	-	Conserved hypothetical protein	3	77.8	692.6	3.15	700.4	6233.18	614.8	0.16
MAB_3335c	-	6-phosphofructokinase PfkA	12	18.1	1.5	-3.55	651.3	55.5	-16.6	0.162
MAB_4289	-	Conserved hypothetical protein	4	99.8	0.8	-6.88	1197.8	10.19	-99	0.17
MAB_2536	-	Hypothetical protein MAB_2536	4	47.4	1	-5.62	568.7	11.53	-46.4	0.17
MAB_3313c	-	Putative transcriptional regulator, TetR family	12	17.9	0.4	-5.4	644.2	15.25	-17.5	0.17
MAB_0285	-	Putative oxidoreductase	21	24.9	2.9	-3.08	1568	185.37	-21.9	0.17
MAB_2392	-	Putative transcriptional regulator, TetR	7	113.3	18.2	-2.64	2380.3	383.05	-95.1	0.17
MAB_0240	-	thiopurine S-methyltransferase	23	372.7	64.8	-2.52	25714	4469.6	-307.9	0.17
MAB_1332	-	Probable fatty-acid-CoA ligase FadD	26	12.9	2.8	-2.21	1009.7	218.9	-10.1	0.17
MAB_2402	-	Glycine cleavage system H protein (GcvH)	7	85.5	19.7	-2.12	1795.6	413.67	-65.8	0.17
MAB_3377	-	Conserved hypothetical protein	10	89.3	20.7	-2.11	2680	621.29	-68.6	0.17
MAB_4565c	-	Putative Mce family protein	13	429	103.3	-2.05	16732.1	4026.76	-325.8	0.17
MAB_3956c	-	Probable 5\'-methylthioadenosine phosphorylase	14	73.5	20.8	-1.82	3087.8	872.56	-52.7	0.17
MAB_2471c	-	Ferric uptake regulation protein FurA	10	14.1	4.4	-1.68	422.4	132.23	-9.7	0.17
MAB_1682	-	Probable NAD-dependent epimerase/dehydratase	19	27.8	11.1	-1.33	1582.9	631.46	-16.7	0.17
MAB_4423	-	Putative succinate dehydrogenase, iron-sulfur subunit	8	47.7	20.2	-1.24	1144.8	484.36	-27.5	0.17
MAB_4278	-	Hypothetical protein MAB_4278	10	374.4	167.9	-1.16	11232	5038.32	-206.5	0.17
MAB_1539c	-	Conserved hypothetical protein	13	83.7	37.6	-1.15	3264.7	1467.46	-46.1	0.17
MAB_0597	-	Probable acyl-CoA dehydrogenase FadE	21	74.2	34.1	-1.12	4671.8	2146.86	-40.1	0.17
MAB_4414	-	Putative NAD-binding protein (D-isomer specific 2-hydroxyacid dehydrogenase?)	18	236.5	111.7	-1.08	12769	6033.77	-124.7	0.17
MAB_2858c	-	Conserved hypothetical protein	38	82.9	40	-1.05	9449.7	4560.51	-42.9	0.17
MAB_0435c	-	Putative transcriptional regulator	3	416.3	205.6	-1.02	3747.1	1850.17	-210.8	0.17
MAB_4680c	-	Putative short-chain dehydrogenase/reductase	14	731.2	378.5	-0.95	30712.3	15896.3	-352.8	0.17
MAB_4809c	-	Hypothetical protein MAB_4809c	12	1270.8	739.2	-0.78	45748.8	26612.7	-531.6	0.17
MAB_4894c	-	Conserved hypothetical protein	12	1574	1039.9	-0.6	56663.9	37436.3	-534.1	0.17
MAB_0023	-	Transcriptional regulator, LysR family	24	2794.1	4133.3	0.56	201177	297598	1339.2	0.17
MAB_1074c	-	Conserved hypothetical protein	23	216.3	358.6	0.73	14923.8	24743.8	142.3	0.17
MAB_4459c	-	RNA polymerase sigma-70 factor, ECF subfamily	20	133.1	286.9	1.11	7988.9	17214.3	153.8	0.17
MAB_2244	-	Fumarate reductase/succinate dehydrogenase flavoprotein-like FrdA	59	23.2	62.3	1.42	4109.5	11021.4	39.1	0.17
MAB_1914c	-	Probable adenylate cyclase	16	69.6	187.7	1.43	3339.8	9011.29	118.2	0.17
MAB_1372	-	Probable sugar ABC transporter, sugar-binding protein LpqY	19	27.1	86.8	1.68	1545	4945.08	59.6	0.17
MAB_4314	-	Hypothetical protein MAB_4314	7	60.2	197.8	1.72	1264.5	4153.26	137.6	0.17
MAB_1695	-	Putative Mce family protein	20	28.5	96.8	1.77	1708.6	5807.54	68.3	0.17
MAB_3968	-	Putative sulfotransferase	26	25.3	91.8	1.86	1974	7162.07	66.5	0.17
MAB_0180	-	Polyketide synthase PKS13	71	0	0.1	1.97	4.1	15.92	0.1	0.17
MAB_0248c	-	Putative regulatory protein, TetR family	9	99.6	409.2	2.04	2690.4	11047.9	309.5	0.17
MAB_2744c	-	Conserved hypothetical protein	5	17	80	2.23	255.4	1200.27	63	0.17
MAB_0982c	-	Putative acyl-CoA hydrolase/thioesterase	9	49.2	473.1	3.27	1328.6	12773.2	423.9	0.17
MAB_1281c	-	Hypothetical protein MAB_1281c	8	13.7	136	3.31	329.6	3262.98	122.2	0.17
MAB_1240	-	Possible glycosyl hydrolase	7	46.7	5.7	-3.03	981.5	119.81	-41	0.18
MAB_4372	-	Putative 3-(2,3-dihydroxyphenyl) propionic acid dioxygenase	22	104.7	22.7	-2.2	6911.3	1500.21	-82	0.18
MAB_3557	-	Conserved hypothetical protein	10	242.5	56.9	-2.09	7275.1	1705.52	-185.7	0.18
MAB_1698	-	Putative Mce family protein	15	80.8	20.7	-1.96	3635.7	933.27	-60.1	0.18
MAB_2219	-	Putative alkanesulfonate monooxygenase	16	35.8	9.3	-1.94	1720.8	448	-26.5	0.18
MAB_4011c	-	Conserved hypothetical protein (xylose isomerase-like)	14	71.3	18.7	-1.93	2994.4	784.08	-52.6	0.18
MAB_4393	-	Conserved hypothetical protein	8	134.4	36.8	-1.87	3225.6	883.43	-97.6	0.18
MAB_4247	-	Putative dicarboxylate carrier protein	10	467.7	131.7	-1.83	14029.6	3949.72	-336	0.18
MAB_4780	-	MaoC-like dehydratase	19	22.5	7.4	-1.61	1284.4	420.72	-15.2	0.18
MAB_1255c	-	Probable exodeoxyribonuclease VII large subunit XseA	10	63.2	21.8	-1.53	1894.7	653.96	-41.4	0.18
MAB_2385	-	Probable streptomycin phosphotransferase	10	38	14.1	-1.43	1139.7	423.8	-23.9	0.18
MAB_4882c	-	Putative phosphatase	12	879.1	375.2	-1.23	31648.8	13505.5	-504	0.18
MAB_1171c	-	Conserved hypothetical protein	19	40.6	17.5	-1.22	2314.6	995.26	-23.1	0.18
MAB_4586c	-	Conserved hypothetical protein	10	430.1	188.9	-1.19	12903.8	5667.29	-241.2	0.18
MAB_3233	-	Conserved hypothetical protein	34	50.1	24.9	-1.01	5108.1	2537.9	-25.2	0.18
MAB_4340c	-	Probable fatty-acid-CoA synthetase FadD	21	194.7	96.8	-1.01	12266.4	6101.44	-97.9	0.18
MAB_2156	-	Probable peptidase	32	99.4	53.3	-0.9	9538.2	5115.52	-46.1	0.18
MAB_4540c	-	Putative acetyl-CoA carboxylase beta subunit AccD	36	174.2	97.1	-0.84	18808.8	10485.4	-77.1	0.18
MAB_2546	-	Probable amidohydrolase	41	104.1	58.8	-0.82	12801.9	7227.41	-45.3	0.18
MAB_0096	-	Conserved hypothetical protein	17	1178.1	1893.5	0.68	60081	96566	715.4	0.18
MAB_0051	-	Conserved hypothetical protein	15	830.2	1455.9	0.81	37358.8	65517.2	625.7	0.18
MAB_0917c	-	Probable cytochrome P450	21	222.1	432.9	0.96	13993.7	27272.1	210.8	0.18
MAB_0817	-	Putative aldehyde dehydrogenase	23	84.7	177.1	1.06	5841.8	12217.4	92.4	0.18
MAB_0884c	-	Hypothetical protein MAB_0884c	8	325.8	719.8	1.14	7818.4	17275.8	394.1	0.18
MAB_0399c	-	Exodeoxyribonuclease V, beta subunit (RecB)	54	76.6	171.1	1.16	12416.6	27713.9	94.4	0.18
MAB_0138	-	Putative transcriptional regulator, TetR family	11	265.7	699.8	1.4	8768.3	23095	434.1	0.18
MAB_0468	-	Probable transmembrane carbonic anhydrase	10	187.4	504.4	1.43	5620.8	15131.1	317	0.18
MAB_2524	-	Putative Orn/Lys/Arg decarboxylase	22	65.7	179.9	1.45	4336.4	11875.2	114.2	0.18
MAB_2461	-	Putative sulfate ABC transporter, ATP-binding protein	9	82.6	259.3	1.65	2230.1	7000.22	176.7	0.18
MAB_1706c	-	Conserved hypothetical protein	20	31.3	127.2	2.02	1876.1	7631.3	95.9	0.18
MAB_1479	-	Possible thiamineS	4	31.1	300.6	3.27	373.7	3606.87	269.4	0.18
MAB_4132	-	Hypothetical protein MAB_4132	3	120	1.5	-6.28	1079.7	13.87	-118.4	0.19
MAB_3955	-	Conserved hypothetical protein	6	41.5	1	-5.42	747.2	17.41	-40.5	0.19
MAB_3173c	-	Conserved hypothetical protein	5	7.4	0	-3.07	111.2	0	-7.4	0.19
MAB_1797	-	Bacteriophage protein	20	25.6	3.3	-2.95	1533.3	198.82	-22.2	0.19
MAB_0896c	-	Putative pyruvate dehydrogenase E1 component, beta subunit	21	7.8	1.2	-2.68	490.4	76.28	-6.6	0.19
MAB_1685	-	Putative decarboxylase	21	20.7	3.2	-2.68	1306.7	204.02	-17.5	0.19
MAB_1259c	-	Conserved hypothetical protein	3	194.7	30.6	-2.67	1751.9	275.56	-164	0.19
MAB_4526	-	Conserved hypothetical protein	6	84.6	14.3	-2.57	1522.8	256.94	-70.3	0.19
MAB_3837	-	Probable transcriptional regulatory protein TetR	13	48.2	9.2	-2.39	1881.1	359.83	-39	0.19
MAB_0381	-	Glycerol uptake facilitator protein (GlpF)	18	45.1	11	-2.04	2435.5	592.76	-34.1	0.19
MAB_2020c	-	Possible bifunctional enzyme HhdD isomerase + cyclase/dehydrase	13	52.3	17	-1.62	2039	661.31	-35.3	0.19
MAB_3168c	-	Conserved hypothetical protein (acetyltransferase?)	9	152.5	49.9	-1.61	4118.3	1347.47	-102.6	0.19
MAB_1626	-	Conserved hypothetical protein (competence protein ComEA?)	7	34.1	11.6	-1.55	715.3	243.87	-22.5	0.19
MAB_3435	-	Putative acyl-CoA ligase	39	43.8	16.7	-1.39	5123.1	1959.28	-27	0.19
MAB_4695c	-	Putative glycosyltransferase/rhamnosyltransferase	17	51.9	20.9	-1.31	2646	1068.39	-30.9	0.19
MAB_1952c	-	Cobalamin synthase CobS	10	52.6	22.3	-1.24	1577.5	668.44	-30.3	0.19
MAB_4753c	-	Putative metal-dependent phosphohydrolase	12	379.6	164	-1.21	13666.9	5905.06	-215.6	0.19
MAB_1759	-	Conserved hypothetical protein	11	76.7	34.3	-1.16	2530.7	1132.01	-42.4	0.19
MAB_4391	-	Hypothetical protein MAB_4391	9	194.2	87.7	-1.15	5242.8	2367.84	-106.5	0.19
MAB_4261c	-	Putative short chain dehydrogenase/reductase	17	310.2	144.3	-1.1	15821.5	7360.71	-165.9	0.19
MAB_1116	-	Conserved hypothetical protein	12	181.7	89.1	-1.03	6540.6	3207.69	-92.6	0.19
MAB_4782	-	Conserved hypothetical protein	19	369.6	201.8	-0.87	21066.1	11500.9	-167.8	0.19
MAB_1571c	-	Probable aminopeptidase	36	58.7	33.2	-0.82	6341.6	3580.6	-25.6	0.19
MAB_2478c	-	Conserved hypothetical protein (Activator of Hsp90 ATPase 1-like?)	8	254.3	152.5	-0.74	6102.9	3659.92	-101.8	0.19
MAB_1101	-	Conserved hypothetical protein	52	283.9	182.2	-0.64	44287.6	28415.8	-101.7	0.19
MAB_4827c	-	Hypothetical protein MAB_4827c	37	856	563.9	-0.6	95011	62589.5	-292.1	0.19
MAB_4942	-	N-acetylmuramoyl-L-alanine amidase CwlM	21	0.1	0	-0.11	4.9	0	-0.1	0.19
MAB_2477c	-	Probable monooxygenase	35	168.4	243	0.53	17679.2	25510.8	74.6	0.19
MAB_2092	-	Conserved hypothetical protein	18	427.5	745.7	0.8	23082.5	40266.9	318.2	0.19
MAB_4349c	-	Conserved hypothetical protein	18	241.3	425.2	0.82	13031	22962.8	183.9	0.19
MAB_1835c	-	Immunogenic protein MPT64 precursor	23	124.4	238.3	0.94	8584.2	16441.1	113.9	0.19
MAB_4112c	-	Putative glycosyltransferase GtfA	25	289	554.5	0.94	21672.8	41584.4	265.5	0.19
MAB_2612	-	Putative oxidoreductase	20	61.8	125.8	1.03	3709.2	7549.88	64	0.19
MAB_3263c	-	Conserved hypothetical protein	34	50.5	102.9	1.03	5153	10498.8	52.4	0.19
MAB_1242c	-	Hypothetical protein MAB_1242c	9	96.4	197.9	1.04	2602.1	5343.16	101.5	0.19
MAB_2209c	-	Conserved hypothetical protein	14	251.9	552.7	1.13	10578.9	23213.5	300.8	0.19
MAB_0986	-	Putative transcriptional regulator, ArsR family	11	46.7	105.2	1.17	1542.7	3472.36	58.5	0.19
MAB_4541	-	Putative transcriptional regulator, TetR family	12	30.5	72.1	1.24	1098	2595.59	41.6	0.19
MAB_1344c	-	Putative DTDP-glucose-4,6-dehydratase-related protein	23	55.6	141.3	1.35	3836.9	9747.75	85.7	0.19
MAB_1112c	-	Putative quinone oxidoreductase	15	39.2	106.8	1.45	1764.7	4806.28	67.6	0.19
MAB_4507	-	Conserved hypothetical protein	12	118.8	337	1.5	4276.5	12132.2	218.2	0.19
MAB_0060	-	Possible nitrate/nitrite response transcriptional regulatory protein NarL (LuxR family)	6	587.1	1708.3	1.54	10568	30748.5	1121.1	0.19
MAB_2241	-	Putative nitrate ABC transporter, periplasmic protein	25	42.2	128.3	1.6	3164.3	9621.78	86.1	0.19
MAB_1320c	-	Hypothetical protein MAB_1320c	3	54.4	232.7	2.1	489.5	2094.45	178.3	0.19
MAB_1624	-	Conserved hypothetical protein	12	5.5	24	2.13	197	864.57	18.5	0.19
MAB_0944	-	Probable citrate synthase I (GltA)	27	0.1	1.7	4.03	8.3	134.95	1.6	0.19
MAB_0173	-	UbiA prenyltransferase family protein	16	9.5	0.2	-5.44	457.5	10.57	-9.3	0.2
MAB_2954	-	Conserved hypothetical protein	4	275.7	46.1	-2.58	3307.9	553.58	-229.5	0.2
MAB_1010c	-	Putative MCE family protein	18	70.9	15	-2.24	3826.9	812.31	-55.8	0.2
MAB_3289	-	Conserved hypothetical protein	2	143.3	33.2	-2.11	859.9	199.13	-110.1	0.2
MAB_0585	-	Possible 2,3-dihydroxybiphenyl 1,2-dioxygenase	12	102.8	24.5	-2.07	3699.5	883.48	-78.2	0.2
MAB_1168	-	Conserved hypothetical protein (phosphatase?)	12	75.7	22.4	-1.76	2724.3	807	-53.3	0.2
MAB_2991c	-	Probable Na+/H+ antiporter NhaA	16	210.6	67.3	-1.64	10107.2	3232.08	-143.2	0.2
MAB_3015	-	Conserved hypothetical protein	16	46	15.3	-1.59	2210.1	732.64	-30.8	0.2
MAB_0963c	-	Putative polyketide synthase protein	13	98.2	36.4	-1.43	3831	1419.6	-61.8	0.2
MAB_4086	-	Possible TetR-family transcriptional regulator	19	199.7	77.5	-1.37	11380.2	4416.96	-122.2	0.2
MAB_3722	-	Conserved hypothetical protein	7	114.9	49.6	-1.21	2412	1042.02	-65.2	0.2
MAB_1575	-	Probable formamidopyrimidine-DNA glycolase	14	61.8	28.7	-1.11	2597.3	1204.21	-33.2	0.2
MAB_1370c	-	Hypothetical protein MAB_1370c	24	73.4	35.7	-1.04	5285.9	2570.38	-37.7	0.2
MAB_4870c	-	Conserved hypothetical protein	11	1478.4	770.7	-0.94	48788.3	25431.5	-707.8	0.2
MAB_4824c	-	Hypothetical protein MAB_4824c	14	828.9	447.5	-0.89	34815.9	18795.1	-381.4	0.2
MAB_2470c	-	Catalase/peroxidase (KatG)	32	133.4	78	-0.77	12802.7	7486.15	-55.4	0.2
MAB_0067	-	Conserved hypothetical protein	12	426.7	256.3	-0.74	15361.7	9225.13	-170.5	0.2
MAB_1985	-	Conserved hypothtical membrane protein	24	623.2	381.7	-0.71	44871.5	27485.9	-241.5	0.2
MAB_2093	-	UBA/THIF-type NAD/FAD binding fold	28	154.9	100.6	-0.62	13010.7	8448.78	-54.3	0.2
MAB_3189c	-	Conserved hypothetical protein (putative helicase)	27	196.3	308.1	0.65	15896.5	24958.3	111.9	0.2
MAB_2449	-	Conserved hypothetical protein	19	176.9	278.9	0.66	10083.1	15898.1	102	0.2
MAB_3998	-	Conserved hypothetical protein	33	122.8	240.7	0.97	12156.9	23830.9	117.9	0.2
MAB_1175	-	Probable 4-hydroxybutyrate CoA-transferase AbfT	11	69.7	221.6	1.67	2300.4	7311.22	151.8	0.2
MAB_0605c	-	Putative CoA-transferase alpha subunit	14	124.7	426.9	1.78	5237.9	17931.3	302.2	0.2
MAB_2531c	-	Conserved hypothetical protein	12	24.3	150.5	2.63	875.9	5419.39	126.2	0.2
MAB_1207	-	Hypothetical protein MAB_1207	9	9.3	117.3	3.65	251.6	3167.11	108	0.2
MAB_4306	-	Putative transglutaminase-like protein	11	39.8	0.6	-6.13	1311.8	18.71	-39.2	0.21
MAB_1021	-	Putative MarR-family transcriptional regulator	4	155.5	10	-3.96	1865.9	120.08	-145.5	0.21
MAB_1160	-	Conserved hypothetical protein (Tat-translocated enzyme Dyp-type peroxidase precursor?)	24	18.1	4.5	-2.01	1301.8	324.28	-13.6	0.21
MAB_2251	-	Conserved hypothetical protein	2	159.7	41	-1.96	958.3	245.99	-118.7	0.21
MAB_0794	-	Hypothetical protein MAB_0794	4	532.1	169.1	-1.65	6385	2028.62	-363	0.21
MAB_1955c	-	Conserved hypothetical protein	6	20.7	7.1	-1.55	373.2	127.51	-13.7	0.21
MAB_0751c	-	Phosphate transport system protein PhoU	9	1.7	0	-1.44	46.4	0	-1.7	0.21
MAB_4658	-	Putative transcriptional regulator, LysR family	19	352.9	142.4	-1.31	20118.1	8118.27	-210.5	0.21
MAB_4452	-	Putative transcriptional regulator, MerR family	11	214.8	87.5	-1.3	7088.7	2886.07	-127.4	0.21
MAB_1068c	-	Conserved hypothetical protein	6	516.3	211	-1.29	9293.9	3797.74	-305.3	0.21
MAB_0261	-	Probable amino acid ABC transporter, substrate binding	17	465.1	205.9	-1.18	23720.8	10499.7	-259.2	0.21
MAB_3790	-	Hypothetical protein MAB_3790	28	126.6	57.7	-1.13	10630.2	4849.53	-68.8	0.21
MAB_4139	-	Putative transcription regulator, ArsR family	7	552.1	261.8	-1.08	11593.7	5498.07	-290.3	0.21
MAB_3787	-	Conserved hypothetical protein	18	71.2	35.1	-1.02	3846.3	1897.66	-36.1	0.21
MAB_4226c	-	Probable phosphate acetyltransferase (PTA)	42	52	27.1	-0.94	6556.4	3411.38	-25	0.21
MAB_1823c	-	Hypothetical protein MAB_1823c	28	221.1	151.5	-0.55	18572.7	12727.2	-69.6	0.21
MAB_0889c	-	Conserved hypothetical protein	13	0	0.1	0.12	0	3.48	0.1	0.21
MAB_1275	-	Putative ABC transporter, ATP-binding protein	15	113.8	207.8	0.87	5120.5	9349.26	94	0.21
MAB_3922c	-	Conserved hypothetical protein	19	150.1	277.8	0.89	8556.1	15836.4	127.7	0.21
MAB_2543c	-	Putative transcriptional regulator, TetR family	13	55.3	115.4	1.06	2157.2	4501.34	60.1	0.21
MAB_2261c	-	Hypothetical ABC transporter ATP-binding protein	28	25.3	63.9	1.33	2127.5	5366.83	38.6	0.21
MAB_0484	-	Putative hydrolase/esterase/lipase	19	52.1	138.2	1.41	2967.3	7877.72	86.1	0.21
MAB_2475c	-	Conserved hypothetical protein (Activator of Hsp90 ATPase 1-like?)	9	91.1	248.4	1.45	2459.9	6706.04	157.3	0.21
MAB_1569	-	Conserved hypothetical protein	9	89.9	268	1.58	2427.5	7235.56	178.1	0.21
MAB_3515c	-	Probable ATP-dependent DNA helicase	35	8.1	29.5	1.86	853.5	3094.77	21.3	0.21
MAB_3265c	-	Conserved hypothetical protein	12	86.2	318	1.88	3104.8	11447	231.7	0.21
MAB_2580c	-	Hypothetical protein MAB_2580c	4	13.9	78	2.48	167.3	935.9	64	0.21
MAB_2979	-	Conserved hypothetical protein (peptide methionine sulfoxide reductase-related protein)	6	83.1	476	2.52	1495.5	8568.47	392.9	0.21
MAB_3683c	-	Tryptophanyl-tRNA synthetase (TrpS)	20	21.7	1.3	-4.01	1299	80.66	-20.3	0.22
MAB_3997c	-	Probable transcriptional regulatory protein	18	58.5	9	-2.69	3161.4	488.48	-49.5	0.22
MAB_4121c	-	Putative transcriptional regulator, MerR family	6	4.3	0.7	-2.59	76.6	12.75	-3.5	0.22
MAB_4570c	-	Probable enoyl-CoA hydratase/isomerase	7	309.8	64.8	-2.26	6504.9	1361.31	-244.9	0.22
MAB_4405	-	Putative serine esterase, cutinase family	11	160.7	43.5	-1.88	5304.6	1436.95	-117.2	0.22
MAB_2732	-	Conserved hypothetical protein	5	332.2	92.2	-1.85	4983.1	1383.26	-240	0.22
MAB_3596c	-	Putative transcriptional regulator, TetR family	7	153.8	49.6	-1.63	3230.8	1041.91	-104.2	0.22
MAB_1443	-	Probable modification methylase HemK	12	0.4	0.1	-1.62	13.6	4.43	-0.3	0.22
MAB_2519c	-	Conserved hypothetical protein	4	67.4	22.4	-1.59	809.3	269.23	-45	0.22
MAB_1541	-	Bacteriophage protein	20	60.9	24.5	-1.32	3654.9	1468.09	-36.4	0.22
MAB_4848c	-	Putative response regulator	11	493	237.7	-1.05	16270.3	7844.44	-255.3	0.22
MAB_1196	-	Proline-rich antigen (36 kDa antigen)	10	85	42.6	-1	2549.4	1278.28	-42.4	0.22
MAB_4914c	-	Hypothetical protein MAB_4914c	12	1287.5	663	-0.96	46350.2	23868.6	-624.5	0.22
MAB_2431c	-	Possible luciferase-like oxidoreductase	11	157.9	82.4	-0.94	5209.7	2719.79	-75.5	0.22
MAB_2221	-	Putative pyridoxamine 5\'-phosphate oxidase-related protein	9	368.1	198.3	-0.89	9938.7	5353.62	-169.8	0.22
MAB_4689c	-	Conserved hypothetical protein	14	241.6	135.5	-0.83	10148.2	5691.4	-106.1	0.22
MAB_4309c	-	Putative serine protease	15	129.3	80.4	-0.69	5818.3	3618.52	-48.9	0.22
MAB_4432	-	Hypothetical protein MAB_4432	23	752.1	496.6	-0.6	51893.7	34263.8	-255.5	0.22
MAB_4814	-	Conserved hypothetical protein	131	541	421.4	-0.36	212616	165623	-119.6	0.22
MAB_0271	-	Hypothetical protein MAB_0271	16	1154.3	2181.2	0.92	55405.2	104699	1026.9	0.22
MAB_4750	-	Putative short chain dehydrogenase/reductase	11	254.2	486.5	0.94	8389.4	16055.8	232.3	0.22
MAB_3589c	-	Probable conserved lipoprotein LpqB	27	60	117.6	0.97	4857.6	9527.76	57.7	0.22
MAB_4076	-	Putative nitrilase/cyanide hydratase	9	128.8	256.8	1	3477.7	6932.64	128	0.22
MAB_3461c	-	Conserved hypothetical protein	10	97.7	202.5	1.05	2931.9	6074.94	104.8	0.22
MAB_3495	-	conserved hypothetical protein	8	166.1	416.3	1.33	3987.1	9991.45	250.2	0.22
MAB_0865	-	Probable molybdopterin biosynthesis protein Mog	7	61.5	170.6	1.47	1291.7	3581.71	109.1	0.22
MAB_1158	-	Putative transcriptional regulator, MazG family	13	62.5	173.9	1.48	2436.7	6781.31	111.4	0.22
MAB_1266	-	Probable GTP binding protein	11	32.8	92.8	1.5	1082.4	3063.95	60	0.22
MAB_1059c	-	Conserved hypothetical protein (luciferase?)	10	98.8	322.7	1.71	2962.5	9681.89	224	0.22
MAB_0793	-	Hypothetical protein MAB_0793	6	439.9	1666.3	1.92	7917.6	29993.1	1226.4	0.22
MAB_4371	-	Putative alcohol dehydrogenase	17	33.3	183	2.46	1700.2	9332.69	149.7	0.22
MAB_3136c	-	Conserved hypothetical protein	7	22.9	139.1	2.6	481.7	2921.45	116.2	0.22
MAB_3247	-	Hypothetical protein MAB_3247	4	132.8	1240.1	3.22	1594.2	14880.9	1107.2	0.22
MAB_2812	-	Putative transcriptional regulator, TetR family	8	25.2	0.2	-7.19	605.1	4.13	-25	0.23
MAB_2349	-	Conserved hypothetical protein	3	20.3	0.2	-6.58	182.4	1.91	-20.1	0.23
MAB_4861c	-	Putative transcriptional regulator, ArsR family	4	94.6	1.3	-6.14	1135.7	16.06	-93.3	0.23
MAB_3577c	-	Putative acyl-CoA dehydrogenase	27	10.3	0.3	-5.06	833.9	25.04	-10	0.23
MAB_3191	-	Conserved hypothetical protein	8	26.4	1.9	-3.77	632.8	46.43	-24.4	0.23
MAB_1321	-	Conserved hypothetical protein	7	25.7	2.1	-3.62	539.6	43.98	-23.6	0.23
MAB_3832c	-	Conserved hypothetical protein (creatininase?)	14	78	7.7	-3.35	3277.7	322.38	-70.4	0.23
MAB_3827c	-	Ethanolamine ammonia-lyase, small subunit	19	8.3	1	-3.13	473.9	54.21	-7.4	0.23
MAB_3667	-	Conserved hypothetical protein	11	37.9	6.1	-2.63	1250.2	202.65	-31.7	0.23
MAB_0822	-	Probable acyl-CoA dehydrogenase	22	62.5	12.2	-2.36	4121.8	804.34	-50.3	0.23
MAB_2087	-	Transposase-like protein IS3/IS911	8	374.8	75.9	-2.3	8995	1821.23	-298.9	0.23
MAB_0530	-	Probable transcriptional regulator, TetR family	14	35.8	7.3	-2.29	1503.1	306.45	-28.5	0.23
MAB_4851c	-	Phosphate ABC transporter, permease protein PstC-2	5	285.2	58.9	-2.28	4278.3	883.73	-226.3	0.23
MAB_1590c	-	Hypothetical protein MAB_1590c	2	122.2	27.5	-2.15	733.1	165.29	-94.6	0.23
MAB_1187c	-	Probable enoyl-CoA hydratase	14	9.6	2.7	-1.8	401.2	115.08	-6.8	0.23
MAB_3625c	-	Conserved hypothetical transmembrane protein	8	18.5	5.8	-1.67	444.5	139.7	-12.7	0.23
MAB_3521c	-	Probable nitrite reductase	5	68.9	22.8	-1.59	1032.9	342.18	-46	0.23
MAB_1812c	-	Hypothetical protein MAB_1812c	9	188.1	64.5	-1.54	5079.9	1742.79	-123.6	0.23
MAB_4496c	-	Luciferase-like monooxygenase	13	218.3	85.2	-1.36	8513.6	3323.76	-133.1	0.23
MAB_1600c	-	Conserved hypothetical protein	7	130.5	55.9	-1.22	2741	1173.16	-74.7	0.23
MAB_0259c	-	Putative short-chain dehydrogenase/reductase	8	806.5	347.6	-1.21	19356.7	8341.21	-459	0.23
MAB_0363c	-	Glutamine-fructose-6-phosphate transaminase	19	153.8	67.6	-1.19	8769.1	3851.28	-86.3	0.23
MAB_4791c	-	Hypothetical protein MAB_4791c	5	486.2	229.5	-1.08	7292.3	3442.58	-256.6	0.23
MAB_4281c	-	Conserved hypothetical protein	6	405.8	193.1	-1.07	7305.2	3476.24	-212.7	0.23
MAB_2247c	-	Bifunctional enzyme MbtA : salicyl-AMP ligase + salicyl-S-ArCP synthetase	32	38.4	19.7	-0.96	3690.9	1892.01	-18.7	0.23
MAB_4935	-	MutT/NUDIX family protein	10	609.8	335.6	-0.86	18293	10068.1	-274.2	0.23
MAB_2761	-	Glucose-6-phosphate 1-dehydrogenase	14	0.3	0	-0.41	13.7	0	-0.3	0.23
MAB_0939	-	Probable polyketide synthase	133	127.1	185.6	0.55	50693	74036.2	58.5	0.23
MAB_0708	-	Conserved hypothetical protein	26	127.1	193.7	0.61	9912.7	15110.3	66.6	0.23
MAB_0289	-	Conserved hypothetical protein	35	385.6	593	0.62	40491.1	62266.5	207.4	0.23
MAB_1640	-	GTP-binding protein LepA	30	35.3	60.8	0.79	3173	5469.52	25.5	0.23
MAB_2581	-	Putative two component transcriptional regulatory protein	18	92.9	168.1	0.85	5018.2	9075.68	75.1	0.23
MAB_4812c	-	Hypothetical protein MAB_4812c	11	906.5	1713.9	0.92	29913.6	56558.7	807.4	0.23
MAB_0147c	-	Conserved hypothetical protein	7	2675	5101.4	0.93	56174.4	107130	2426.5	0.23
MAB_4703c	-	Probable membrane protein, MmpL	65	91.6	174.1	0.93	17862.4	33950.8	82.5	0.23
MAB_4825c	-	Conserved hypothetical protein	13	891.5	1744.1	0.97	34769.2	68020.1	852.6	0.23
MAB_1081	-	Hypothetical porin precursor	16	87.2	186.3	1.09	4187.3	8944.5	99.1	0.23
MAB_4002c	-	Putative acyltransferase	18	175.2	438.8	1.32	9458.9	23695.1	263.6	0.23
MAB_2222c	-	Probable peptidase	40	75.3	192.8	1.36	9041.5	23134	117.4	0.23
MAB_1949	-	Probable aminomethyltransferase/Glycine cleavage system T protein	19	31.9	83.2	1.38	1816.6	4740.7	51.3	0.23
MAB_0379	-	Conserved hypothetical protein (MaoC-like dehydratase?)	14	23.3	73.5	1.66	979.9	3088.94	50.2	0.23
MAB_0703c	-	Conserved hypothetical protein	10	50.4	179	1.83	1511.2	5369.13	128.6	0.23
MAB_0083	-	Putative transcriptional regulator, MarR family	10	960.6	3638.3	1.92	28818.7	109150	2677.7	0.23
MAB_2688c	-	Adenosylmethionine-8-amino-7-oxononanoate aminotransferase (BioA)	18	13.1	0.1	-6.67	709.3	6.98	-13	0.24
MAB_0383c	-	Putative transcriptional regulator, PadR-like	6	68.3	0.7	-6.59	1229	12.78	-67.6	0.24
MAB_4501c	-	Hypothetical protein MAB_4501c	3	325.9	4	-6.33	2932.9	36.34	-321.8	0.24
MAB_1651	-	Conserved hypothetical protein	4	181.3	4.2	-5.44	2176	50.27	-177.1	0.24
MAB_1614	-	Hypothetical protein MAB_1614	7	13.7	0.5	-4.83	287.2	10.09	-13.2	0.24
MAB_1069c	-	Probable enoyl-CoA hydratase/isomerase	6	26.9	3.8	-2.8	483.6	69.24	-23	0.24
MAB_2992c	-	Conserved hypothetical protein	20	14.1	2.3	-2.58	843.5	140.72	-11.7	0.24
MAB_1980c	-	Conserved hypothetical protein	12	29.1	6	-2.28	1047.8	216.14	-23.1	0.24
MAB_2186	-	Conserved hypothetical protein	18	11.8	2.4	-2.28	637.5	130.85	-9.4	0.24
MAB_2904	-	Probable pyridoxamine 5\'-phosphate oxidase	6	39.3	11.2	-1.81	707.4	202.1	-28.1	0.24
MAB_3343	-	Conserved hypothetical protein	6	47	13.9	-1.76	846.6	249.92	-33.2	0.24
MAB_0792	-	Hypothetical protein MAB_0792	4	778.4	234.1	-1.73	9340.3	2809.13	-544.3	0.24
MAB_3921c	-	Conserved hypothetical protein	18	40.9	13.3	-1.62	2210.6	717.55	-27.6	0.24
MAB_4173	-	Possible oxidoreductase	18	92.3	32.1	-1.53	4985.6	1731.18	-60.3	0.24
MAB_1903	-	Conserved hypothetical protein	14	23	8.2	-1.49	964.9	344.5	-14.8	0.24
MAB_4525	-	Conserved hypothetical protein	7	355.8	126.9	-1.49	7472.7	2665.27	-228.9	0.24
MAB_3119c	-	Possible carboxymuconolactone decarboxylase	8	155.7	58.4	-1.41	3737.2	1402.4	-97.3	0.24
MAB_4722	-	Conserved hypothetical protein	8	410.1	171.2	-1.26	9843.3	4108.62	-238.9	0.24
MAB_2755c	-	Conserved hypothetical protein	11	118.5	57.5	-1.04	3908.9	1897.42	-61	0.24
MAB_0059c	-	Hypothetical protein MAB_0059c	4	515.3	262.5	-0.97	6184	3149.49	-252.9	0.24
MAB_2503c	-	Putative iron-sulfur binding oxidoreductase	29	74.6	38.9	-0.94	6488.9	3381.07	-35.7	0.24
MAB_4256c	-	Probable 4-hydroxybenzoyl-CoA thioesterase	10	308.9	166.6	-0.89	9268.1	4997.63	-142.3	0.24
MAB_4672c	-	Probable ABC transporter, permease protein	26	141.1	84.3	-0.74	11002.2	6576.42	-56.7	0.24
MAB_4195c	-	Putative major facilitator superfamily	27	176.9	108.4	-0.71	14325.6	8783.2	-68.4	0.24
MAB_4574c	-	Probable transcriptional regulator, TetR family	13	178.3	110.2	-0.69	6951.9	4298.37	-68	0.24
MAB_1379c	-	Putative transcriptional regulator, TetR family	20	199.5	124.3	-0.68	11971.1	7457.6	-75.2	0.24
MAB_1703	-	Probable aminotransferase	14	0.3	0	-0.4	13.3	0	-0.3	0.24
MAB_0189c	-	Probable arabinosyltransferase C	36	0	0	-0.07	5.3	0	0	0.24
MAB_2035	-	Possible conserved polyketide synthase associated protein	35	169.7	269.9	0.67	17816.9	28337	100.2	0.24
MAB_0935c	-	Putative fatty-acid--CoA ligase FadD	21	451.8	765.4	0.76	28464.7	48221.3	313.6	0.24
MAB_1456c	-	Conserved hypothetical protein (cobalamin adenosyltransferase?)	15	71.9	122.6	0.77	3235.8	5516.16	50.7	0.24
MAB_2389	-	Possible fumarate reductase/succinate dehydrogenase	30	102.2	177.3	0.79	9198.6	15959.6	75.1	0.24
MAB_4591	-	Putative phosphotyrosine protein phosphatase	15	227.4	416	0.87	10234.4	18718.9	188.5	0.24
MAB_0062	-	Pyridine nucleotide-disulphide oxidoreductase family	30	559.4	1090.5	0.96	50349.9	98143.7	531	0.24
MAB_1478	-	Conserved hypothetical protein	10	119.9	238.2	0.99	3596.9	7146.21	118.3	0.24
MAB_0072c	-	Putative short chain dehydrogenase/reductase	11	336.7	682.4	1.02	11111.6	22518.5	345.7	0.24
MAB_4366c	-	Putative hydrolase, alpha/beta fold	20	59.3	122.5	1.05	3555.8	7350.59	63.2	0.24
MAB_0978	-	Hypothetical protein MAB_0978	15	203.5	438.1	1.11	9157.5	19713.6	234.6	0.24
MAB_2439	-	Putative protein CrcB homolog 1	8	175.7	391.2	1.16	4215.6	9389.72	215.6	0.24
MAB_0779	-	Hypothetical protein MAB_0779	10	140.8	320.1	1.18	4224.1	9603.85	179.3	0.24
MAB_0826c	-	Possible esterase LipW	17	250.2	566.6	1.18	12758.6	28899.1	316.5	0.24
MAB_1944c	-	Conserved hypothetical protein	9	32.1	81.7	1.34	867.9	2204.72	49.5	0.24
MAB_1935	-	Putative drug resistance transporter	20	48.4	127.6	1.4	2901.2	7653.92	79.2	0.24
MAB_3400	-	NADP-dependent alcohol dehydrogenase C	20	30.3	83.9	1.47	1816.6	5033.53	53.6	0.24
MAB_0977c	-	Putative DNA-directed DNA polymerase	15	82.1	261.3	1.67	3694.1	11759	179.2	0.24
MAB_4779	-	Hypothetical protein MAB_4779	4	1241.2	4591.2	1.89	14894.7	55094.7	3350	0.24
MAB_0032	-	Glutamine amidotransferase of anthranilate synthase component II (PabA)	8	144.8	944.4	2.71	3475.1	22665.4	799.6	0.24
MAB_4645	-	Conserved hypothetical protein	3	75.9	0.6	-6.94	683	2048	-75.3	0.25
MAB_2606c	-	Putative transcriptional regulator, TetR family	9	4.2	0	-6.77	114.1	1.04	-4.2	0.25
MAB_0913c	-	Pyridine nucleotide-disulphide oxidoreductase family	26	4.2	0.1	-6.17	329.2	4.58	-4.2	0.25
MAB_0617	-	Conserved hypothetical protein	3	299.2	4.2	-6.14	2693	38.07	-295	0.25
MAB_4151c	-	Hypothetical MCE-family protein	16	14.7	0.4	-5.25	703.6	18.48	-14.3	0.25
MAB_3252c	-	Potassium-transporting ATPase C chain	12	16.3	3.3	-2.3	588.2	119.15	-13	0.25
MAB_3474c	-	Cell division protein FtsX homolog	15	15.7	3.6	-2.11	708.6	163.83	-12.1	0.25
MAB_1377c	-	Hypothetical protein MAB_1377c	9	51.8	13.6	-1.93	1397.3	365.97	-38.2	0.25
MAB_2527	-	Conserved hypothetical protein	9	31.9	8.6	-1.89	861.9	232.79	-23.3	0.25
MAB_1844	-	Hypothetical protein MAB_1844	9	46.5	14.1	-1.72	1255.2	381.87	-32.3	0.25
MAB_1923c	-	Conserved hypothetical protein	5	108.1	33.8	-1.68	1620.9	506.46	-74.3	0.25
MAB_1294c	-	Conserved hypothetical protein (methytransferase?)	10	78.7	27.9	-1.49	2359.9	838.03	-50.7	0.25
MAB_3219	-	Conserved hypothetical protein	3	105.7	38.2	-1.47	951.2	343.88	-67.5	0.25
MAB_4199	-	Putative oxidoreductase	21	233.7	96	-1.28	14720.3	6046.05	-137.7	0.25
MAB_1535c	-	Conserved hypothetical protein	14	101.2	44.6	-1.18	4251.7	1871.63	-56.7	0.25
MAB_4604c	-	Putative short-chain dehydrogenase/reductase	13	293.4	135.8	-1.11	11440.8	5295.07	-157.6	0.25
MAB_0133	-	Probable phosphoglycerate mutase	6	697.7	354.2	-0.98	12557.9	6375.32	-343.5	0.25
MAB_0710	-	Conserved hypothetical protein	15	323	166.8	-0.95	14533.5	7507.65	-156.1	0.25
MAB_2678	-	Conserved hypothetical protein (putative oxidoreductase	29	86.5	47.7	-0.86	7525.6	4151.2	-38.8	0.25
MAB_3936c	-	Probable phosphoglycerate mutase	15	172.3	103.7	-0.73	7753.3	4668.55	-68.6	0.25
MAB_0707	-	Probable phosphoribosylformylglycinamidine synthase II PurL	37	0	0	0.05	0	3.61	0	0.25
MAB_2301	-	Putative membrane protein, mmpL	49	189.5	271	0.52	27851.3	39843.6	81.6	0.25
MAB_4856c	-	Hypothetical protein MAB_4856c	10	208.7	302.8	0.54	6260.7	9083.87	94.1	0.25
MAB_2444c	-	Conserved hypothetical protein (metal-dependent phosphohydrolase?)	13	258.4	443.1	0.78	10075.7	17280.1	184.7	0.25
MAB_2963	-	Probable fatty-acid-CoA ligase FadD	79	13.8	23.9	0.79	3278.8	5662.67	10.1	0.25
MAB_0129c	-	Abortive infection protein	12	910.4	1611.4	0.82	32773.9	58008.7	701	0.25
MAB_2263c	-	General substrate transporter Major facilitator superfamily	26	91.2	174.7	0.94	7111.3	13625.5	83.5	0.25
MAB_0362c	-	N-acetylglucosamine-6-phosphate deacetylase NagA	12	50.4	99.8	0.99	1815.1	3592.89	49.4	0.25
MAB_2127c	-	Conserved hypothetical protein	9	129.8	257.5	0.99	3504.5	6951.21	127.7	0.25
MAB_3032	-	Probable soluble pyridine nucleotide transhydrogenase	22	190.2	387.3	1.03	12552.6	25562	197.1	0.25
MAB_1762	-	Phage-related protein	15	144.2	300.5	1.06	6488.9	13523	156.3	0.25
MAB_0058c	-	Conserved hypothetical protein	11	1177.1	2531.7	1.1	38843.2	83546.4	1354.6	0.25
MAB_0200c	-	Probable phosphoesterase, PA-phosphatase related protein	12	148.9	425.8	1.52	5359.5	15330	277	0.25
MAB_1124c	-	Probable para-aminobenzoate synthase component I	16	15.1	46.2	1.62	722.8	2219.64	31.2	0.25
MAB_3008	-	Probable polyphosphate glucokinase PpgK	7	54.2	171	1.66	1137.6	3591.48	116.9	0.25
MAB_2627c	-	Possible two-component response regulatory protein	4	12.9	0.1	-6.56	155.1	1.64	-12.8	0.26
MAB_1419c	-	Putative phosphoglycerate/bisphosphoglycerate mutase	5	29.8	0	-4.94	446.9	0	-29.8	0.26
MAB_2012	-	Conserved hypothetical protein	15	35.2	3.5	-3.33	1582.1	157.64	-31.7	0.26
MAB_3206c	-	Putative transcriptional regulator, TetR	15	91.9	20.1	-2.19	4137.7	904.52	-71.8	0.26
MAB_3579c	-	Putative acyl-CoA synthase/polyketide synthase	33	7.9	1.9	-2.04	778.3	189.38	-5.9	0.26
MAB_2770	-	Conserved hypothetical protein	6	14.8	4.2	-1.84	267.1	74.86	-10.7	0.26
MAB_4682c	-	Hypothetical protein MAB_4682c	5	604	170.7	-1.82	9060.6	2560.5	-433.3	0.26
MAB_4837c	-	Possible phosphotransferase	11	225.8	64.3	-1.81	7450.1	2121.88	-161.5	0.26
MAB_3660	-	Purine nucleoside phosphorylase	14	192.6	63.6	-1.6	8089.9	2670.45	-129	0.26
MAB_4362	-	Putative long-chain-fatty-acid--CoA ligase	52	116.8	41	-1.51	18217.1	6392.16	-75.8	0.26
MAB_4609c	-	Putative acyl-CoA dehydrogenase FadE	23	99.4	37.7	-1.4	6855.7	2598.71	-61.7	0.26
MAB_2605c	-	Conserved hypothetical protein	28	47.9	19	-1.33	4027.5	1598.48	-28.9	0.26
MAB_4713	-	Similarity with Glyoxalase/Bleomycin resistance protein	9	348.6	166.1	-1.07	9413.3	4484.13	-182.6	0.26
MAB_0281	-	Conserved hypothetical protein	27	370.5	185.2	-1	30011.2	15002.5	-185.3	0.26
MAB_0508c	-	Conserved hypothetical protein	15	140.9	72.5	-0.96	6341.8	3264.49	-68.4	0.26
MAB_3826c	-	Conserved hypothetical protein	28	26.7	13.9	-0.94	2243.8	1166.13	-12.8	0.26
MAB_4332	-	Possible transcriptional regulatory protein TetR	14	113.4	60.4	-0.91	4763.9	2537.02	-53	0.26
MAB_4901c	-	Penicillin-binding protein	34	84.4	45.2	-0.9	8613.3	4608	-39.3	0.26
MAB_3040c	-	Probable acyl-CoA dehydrogenase	17	252.1	158.1	-0.67	12858.4	8061.19	-94.1	0.26
MAB_2775c	-	Conserved hypothetical protein (metallopeptidase?)	24	214.9	154	-0.48	15474.1	11088.4	-60.9	0.26
MAB_0070	-	Conserved hypothetical protein	8	1244.8	1963	0.66	29876.4	47112.9	718.2	0.26
MAB_2698c	-	Putative RarD protein	22	134.7	213.9	0.67	8892.6	14115.5	79.1	0.26
MAB_4323	-	Putative amino acid transporter	25	147.7	251.4	0.77	11079.7	18857.8	103.7	0.26
MAB_4422	-	Putative succinate dehydrogenase, flavoprotein subunit	22	138.1	259.4	0.91	9111.8	17119.2	121.3	0.26
MAB_0818	-	Probable tryptophan 2-monooxygenase	31	91.7	174.8	0.93	8527.4	16255.8	83.1	0.26
MAB_2825	-	Conserved hypothetical protein	27	91.5	174.6	0.93	7413.1	14143.8	83.1	0.26
MAB_4416c	-	Conserved hypothetical protein	13	193.1	388.6	1.01	7531	15156.7	195.5	0.26
MAB_4915c	-	Hypothetical protein MAB_4915c	16	600.3	1236.6	1.04	28816.7	59355.8	636.2	0.26
MAB_0483c	-	Putative transcriptional regulator, TetR family	12	251.7	526	1.06	9059.7	18935.6	274.3	0.26
MAB_0677c	-	Conserved hypothetical protein (amino acid metabolite efflux pump?)	8	268.6	562.6	1.07	6445.4	13503.3	294.1	0.26
MAB_3125c	-	Conserved hypothetical protein	18	47.1	102.5	1.12	2543.5	5536.81	55.4	0.26
MAB_2905c	-	Conserved hypothetical protein	22	33.3	79.2	1.25	2197.5	5228.72	45.9	0.26
MAB_1863	-	Probable acyl-CoA dehydrogenase FadE	17	35.1	94.6	1.43	1790.8	4822.76	59.5	0.26
MAB_1028c	-	Probable cyanate hydratase (CynS)	7	91.5	285	1.64	1922	5985.97	193.5	0.26
MAB_0107c	-	Conserved hypothetical protein	10	421.9	1388.5	1.72	12656.4	41655.5	966.6	0.26
MAB_1842c	-	Probable catalase	9	36.6	130.7	1.84	987.9	3527.93	94.1	0.26
MAB_2871c	-	Conserved hypothetical protein	10	33.2	129.5	1.97	994.6	3884.54	96.3	0.26
MAB_3528c	-	Conserved hypothetical protein	4	44.2	193	2.12	531	2315.63	148.7	0.26
MAB_2844c	-	Conserved hypothetical protein	7	53.2	395.7	2.89	1117.6	8310.16	342.5	0.26
MAB_1360c	-	Probable transcriptional regulator, TetR family	11	0.1	13.5	7.21	3	444.24	13.4	0.26
MAB_1356	-	Conserved hypothetical protein	17	19.6	0.2	-6.9	998.5	8.36	-19.4	0.27
MAB_0730c	-	Conserved hypothetical protein (glycine cleavage T-protein aminomethyl transferase?)	12	36.3	0.5	-6.1	1307.5	19.01	-35.8	0.27
MAB_0813c	-	Putative transcriptional regulator, IclR	13	38.7	0.6	-5.9	1509.7	25.2	-38.1	0.27
MAB_3134c	-	Conserved hypothetical protein	5	10.2	0.2	-5.49	152.7	3.39	-10	0.27
MAB_1862	-	Conserved hypothetical protein (L-carnitine dehydratase?)	11	53.4	1.9	-4.8	1763.2	63.45	-51.5	0.27
MAB_4670c	-	Hypothetical protein MAB_4670c	5	57.7	2.7	-4.42	865.6	40.49	-55	0.27
MAB_0980	-	Conserved hypothetical protein	4	7.1	0	-3.01	84.7	0	-7.1	0.27
MAB_3426c	-	Putative short chain dehydrogenase/reductase	13	3.5	0.5	-2.95	137.6	17.78	-3.1	0.27
MAB_2814	-	Probable lipase LipH	18	162.2	35.5	-2.19	8761.4	1914.75	-126.8	0.27
MAB_2641c	-	Hypothetical protein MAB_2641c	10	38.4	9.6	-2	1151.7	287.83	-28.8	0.27
MAB_2534c	-	Conserved hypothetical protein	7	83.5	23.3	-1.84	1754	489.44	-60.2	0.27
MAB_1475	-	Probable ATP-dependent Clp protease adaptor protein ClpS	5	30.7	9	-1.77	461.2	135.43	-21.7	0.27
MAB_0653	-	Hypothetical MoxR-like ATPase	15	50	17	-1.56	2248.6	762.81	-33	0.27
MAB_3953	-	Conserved hypothetical protein	13	23.3	8.5	-1.46	908.7	329.97	-14.8	0.27
MAB_0801	-	Hypothetical protein MAB_0801	16	34.6	13.4	-1.37	1663.2	643.8	-21.2	0.27
MAB_4759	-	Probable nitroreductase	4	965.6	395.5	-1.29	11587.4	4745.48	-570.2	0.27
MAB_4923c	-	Leucyl-tRNA synthetase	56	0.1	0	-1.21	12.2	5.25	0	0.27
MAB_2918c	-	Conserved hypothetical protein	29	41.3	18.7	-1.15	3593.9	1622.96	-22.7	0.27
MAB_2751	-	Conserved hypothetical protein	25	11.1	5.3	-1.07	835.1	397.88	-5.8	0.27
MAB_4477c	-	Conserved hypothetical protein	17	58	27.7	-1.07	2955.9	1412.59	-30.3	0.27
MAB_1805	-	Bacteriophage protein	32	16.8	8.2	-1.03	1611.1	788.77	-8.6	0.27
MAB_4752	-	Conserved hypothetical protein	13	579.5	283.6	-1.03	22602	11061.8	-295.9	0.27
MAB_1238	-	Hypothetical protein MAB_1238	5	306.6	155	-0.98	4599.3	2325.18	-151.6	0.27
MAB_2958	-	Putative transmembrane-transport protein	28	53.9	29.6	-0.86	4525.7	2489.48	-24.2	0.27
MAB_4483	-	Conserved hypothetical protein	25	178.1	105.9	-0.75	13359.4	7944.01	-72.2	0.27
MAB_0634c	-	Putative cation antiporter NADH dehydrogenase subunit	34	100.8	60.4	-0.74	10282.8	6158.03	-40.4	0.27
MAB_2711c	-	Probable methylmalonyl-CoA mutase large subunit MutB	41	60.1	37.5	-0.68	7387.7	4607.51	-22.6	0.27
MAB_4085c	-	Conserved hypothetical protein	14	428.1	610.7	0.51	17981.8	25650	182.6	0.27
MAB_2050	-	Putative HTH-type transcriptional regulator AraC	16	317.7	507.1	0.67	15250	24339.5	189.4	0.27
MAB_0042	-	Conserved hypothetical protein	15	993.8	1622.2	0.71	44721.4	72999.2	628.4	0.27
MAB_3641	-	Putative thiosulfate sulfurtransferase	21	52.9	86.4	0.71	3334.9	5441.07	33.4	0.27
MAB_1975	-	Conserved hypothetical protein	22	76.7	128.7	0.75	5062.9	8496.82	52	0.27
MAB_2175	-	Conserved hypothetical protein	23	253.2	428.8	0.76	17470.3	29587	175.6	0.27
MAB_1587c	-	Probable fatty acid desaturase	21	174.1	337.2	0.95	10967.2	21246.2	163.2	0.27
MAB_0789	-	Hypothetical protein MAB_0789	7	362.4	727.6	1.01	7609.8	15278.6	365.2	0.27
MAB_1270	-	Conserved hypothetical transmembrane protein	22	109.5	236.8	1.11	7228.7	15626.3	127.2	0.27
MAB_1114	-	Putative metallo-beta-lactamase superfamily	8	37.9	85.5	1.17	910.7	2052.18	47.6	0.27
MAB_0420	-	Conserved hypothetical protein	11	183.8	438.2	1.25	6063.8	14460.9	254.5	0.27
MAB_3912	-	Conserved hypothetical protein	4	158.5	401.6	1.34	1901.4	4819.06	243.1	0.27
MAB_1001	-	Conserved hypothetical protein	10	33.5	112.2	1.74	1006	3364.56	78.6	0.27
MAB_1518	-	Conserved hypothetical protein	11	4.4	15	1.77	145.5	494.82	10.6	0.27
MAB_1190	-	Conserved hypothetical protein	11	54.7	244.2	2.16	1804.8	8057.39	189.5	0.27
MAB_4265c	-	Chaperone ClpB	29	1	18.9	4.24	87	1642.74	17.9	0.27
MAB_4941	-	Thioredoxin (Trx)	3	196.1	2.2	-6.47	1765.2	19.94	-193.9	0.28
MAB_0840c	-	Conserved hypothetical protein	3	145.1	2.6	-5.83	1306.2	23.04	-142.6	0.28
MAB_2028	-	Probable 3-oxoacyl-(Acyl-carrier-protein) synthase II KasB	24	4.8	0.2	-4.61	348.2	14.3	-4.6	0.28
MAB_2232c	-	Putative FtsK/SpoIIIE family protein	60	0.3	0	-4.51	59.7	2.61	-0.3	0.28
MAB_3311c	-	Conserved hypothetical protein	8	25.6	6.3	-2.02	613.4	151.66	-19.2	0.28
MAB_1542c	-	Probable amino acid permease	24	38.4	11.2	-1.78	2762.5	806.17	-27.2	0.28
MAB_0477	-	Probable membrane protein, MmpS	6	93.7	27.9	-1.75	1686.5	501.63	-65.8	0.28
MAB_3306c	-	Conserved hypothetical protein	8	2.8	1	-1.53	67.6	23.34	-1.8	0.28
MAB_3163c	-	Cobyric acid synthase	26	7.1	2.6	-1.46	551.9	200.2	-4.5	0.28
MAB_4539c	-	Putative acyl-CoA carboxylase alpha subunit AccA	31	125.8	65.7	-0.94	11698.2	6110.73	-60.1	0.28
MAB_4821c	-	Conserved hypothetical protein	10	1056.7	609.8	-0.79	31701.3	18294.7	-446.9	0.28
MAB_1554	-	Hypothetical cyclic nucleotide-binding protein	17	113.4	66	-0.78	5784.4	3365.54	-47.4	0.28
MAB_4298c	-	Conserved hypothetical protein	8	378.5	223.1	-0.76	9083	5353.82	-155.4	0.28
MAB_4090	-	Putative amino-acid permease	17	333	205.7	-0.69	16982.8	10490.7	-127.3	0.28
MAB_4892c	-	Conserved hypothetical protein	20	1551.4	984.1	-0.66	93082.4	59045.4	-567.3	0.28
MAB_1373	-	Probable sugar ABC transporter, permease protein SugA	14	84.2	54.9	-0.62	3537.6	2304.54	-29.4	0.28
MAB_3756c	-	Putative FtsK/SpoIIIE family protein	53	49.5	33.2	-0.58	7875.3	5283.92	-16.3	0.28
MAB_2315	-	UvrABC system protein A (UvrA protein) excinuclease	58	124.5	180.9	0.54	21660.2	31481.4	56.4	0.28
MAB_4118	-	Probable transcriptional regulatory protein	32	306.4	480.5	0.65	29412.4	46132.6	174.2	0.28
MAB_2441	-	Hypothetical protein MAB_2441	8	428.3	703.1	0.71	10280.2	16874.6	274.8	0.28
MAB_0025	-	Peptidyl-prolyl cis-trans isomerase	6	1503.5	2633.4	0.81	27063.7	47401.6	1129.9	0.28
MAB_1314	-	Hypothetical protein MAB_1314	10	401.1	750.1	0.9	12031.9	22503	349	0.28
MAB_0735	-	Hypothetical protein MAB_0735	9	971.4	1819.6	0.91	26229	49128.4	848.1	0.28
MAB_0734	-	Conserved hypothetical protein	14	139.4	268.4	0.94	5856.1	11273.7	129	0.28
MAB_2456	-	Conserved hypothetical protein	33	88.9	172.9	0.96	8796.7	17113.4	84	0.28
MAB_3234	-	Probable D-alanyl-D-alanine carboxypeptidase DacB	11	146.8	291.8	0.99	4845.3	9630.21	145	0.28
MAB_4149c	-	Hypothetical MCE-family protein LprN	19	80.2	166.9	1.06	4569.4	9515.11	86.8	0.28
MAB_2433	-	Molybdenum ABC transporter ModA, periplasmic	7	95.1	217.9	1.2	1997.7	4575.05	122.7	0.28
MAB_4728c	-	Putative DNA glycosylase Nei	8	134	382.2	1.51	3215.1	9173.74	248.3	0.28
MAB_0155	-	Conserved hypothetical protein	12	413.6	1191.2	1.53	14890.2	42884.9	777.6	0.28
MAB_2786	-	Hypothetical protein MAB_2786	9	127.6	424.8	1.73	3446	11471	297.2	0.28
MAB_3276	-	Hypothetical protein MAB_3276	26	18.9	65.1	1.78	1475.6	5075.55	46.2	0.28
MAB_0276	-	Probable cytochrome P450	17	240.8	900.2	1.9	12279.5	45909.9	659.4	0.28
MAB_1519	-	Hypothetical protein MAB_1519	6	9.2	43.1	2.24	164.7	776.13	34	0.28
MAB_2426	-	Urease accessory protein (UreF)	15	10.6	0.5	-4.36	477.6	23.21	-10.1	0.29
MAB_3312	-	Putative transcriptional regulator, TetR family	12	16.9	3	-2.47	606.6	109.62	-13.8	0.29
MAB_0867c	-	Putative transferase	15	192.6	40.3	-2.26	8668.7	1814.08	-152.3	0.29
MAB_1213c	-	Putative ferredoxin	2	175	37.5	-2.22	1050.2	224.82	-137.6	0.29
MAB_4021c	-	Conserved hypothetical protein	16	33.7	7.6	-2.14	1617.6	367.08	-26.1	0.29
MAB_3492c	-	Conserved hypothetical protein	13	87.3	26.9	-1.7	3404.5	1048.6	-60.4	0.29
MAB_0474	-	Conserved hypothetical protein	2	157.9	53.5	-1.56	947.5	321.01	-104.4	0.29
MAB_3500	-	Conserved hypothetical protein	9	107.4	36.7	-1.55	2898.7	990.48	-70.7	0.29
MAB_1584	-	Conserved hypothetical protein	6	209.4	75.5	-1.47	3769	1359.07	-133.9	0.29
MAB_2734c	-	Hypothetical protein MAB_2734c	8	179.1	71.1	-1.33	4298	1706.58	-108	0.29
MAB_2585	-	Probable L-ectoine synthase	5	245.2	98	-1.32	3678.4	1469.68	-147.2	0.29
MAB_2947c	-	Probable acyl-CoA dehydrogenase FadE	24	42.2	16.9	-1.32	3036.3	1218.05	-25.3	0.29
MAB_4527	-	Hypothetical protein MAB_4527	6	179.3	72.5	-1.31	3227.2	1305.44	-106.8	0.29
MAB_1008c	-	Putative MCE family protein	13	102.4	42.2	-1.28	3993.3	1644.48	-60.2	0.29
MAB_4424	-	Hypothetical protein MAB_4424	7	246.9	103.9	-1.25	5184	2182.54	-142.9	0.29
MAB_4394	-	Conserved hypothetical protein (allophanate hydrolase?)	13	211.5	90.2	-1.23	8249.4	3518.22	-121.3	0.29
MAB_4180	-	Putative transcriptional regulator, IclR family	19	77	36.4	-1.08	4388.1	2073.84	-40.6	0.29
MAB_2743	-	Conserved hypothetical protein	6	563.2	278.9	-1.01	10137.3	5020.92	-284.2	0.29
MAB_3696c	-	Putative transcriptional regulator	8	266.3	134.8	-0.98	6391.1	3234.36	-131.5	0.29
MAB_4211c	-	Hypothetical protein MAB_4211c	8	141.1	74.4	-0.92	3386.3	1785.01	-66.7	0.29
MAB_0528c	-	Probable epoxide hydrolase EphA	16	230.6	140.2	-0.72	11066.4	6728.7	-90.4	0.29
MAB_3562c	-	Putative membrane protein, MmpL family	57	48.7	30.4	-0.68	8328.6	5194.89	-18.3	0.29
MAB_3909	-	Putative peroxidase	25	176.4	112	-0.65	13227.8	8402.6	-64.3	0.29
MAB_0744	-	Probable transcriptional regulatory protein	15	150.7	104.9	-0.52	6781.1	4719.87	-45.8	0.29
MAB_4485	-	Putative transporter	29	334.3	466.7	0.48	29084.8	40599.2	132.4	0.29
MAB_0987c	-	Probable membrane protein, MmpL	51	92.8	152.7	0.72	14193.5	23370.6	60	0.29
MAB_3069c	-	Putative DNA-binding protein	20	190.1	317.9	0.74	11405.7	19072.6	127.8	0.29
MAB_0920	-	Putative repressor in the phenylacetic acid catabolism	15	54.6	93.7	0.78	2456.8	4216.67	39.1	0.29
MAB_2718c	-	Conserved hypothetical protein	24	33.6	60.7	0.85	2418.3	4370.74	27.1	0.29
MAB_0554	-	Putative hydrolase, alpha/beta fold family	13	125.9	249.9	0.99	4908.5	9748	124.1	0.29
MAB_1310	-	Possible GTP-binding translation elongation factor	11	128.8	263.1	1.03	4249.8	8681.68	134.3	0.29
MAB_3176c	-	Conserved hypothetical protein	10	36	75.6	1.07	1081.4	2267.84	39.5	0.29
MAB_1072c	-	Pobable propionyl-CoA carboxylase beta subunit AccD2	26	61.5	132.2	1.1	4798.7	10312.2	70.7	0.29
MAB_2570c	-	Probable membrane protein, MmpL family	35	29.1	62.2	1.1	3056.3	6534.07	33.1	0.29
MAB_2450	-	Probable undecaprenyl-diphosphatase	19	31.7	80.7	1.35	1807.8	4601.65	49	0.29
MAB_3190c	-	Putative nicotinamide mononucleotide transporter	15	43	113.5	1.4	1935.8	5106.4	70.5	0.29
MAB_1243c	-	Hypothetical protein MAB_1243c	13	48.8	130.5	1.42	1904	5089.48	81.7	0.29
MAB_4054c	-	Conserved hypothetical protein (pyridoxamine 5\'-phosphate oxidase?)	13	67.7	182.3	1.43	2641.4	7111.09	114.6	0.29
MAB_0526c	-	Hypothetical zinc-type alcohol dehydrogenase	13	67	189.6	1.5	2611.9	7392.74	122.6	0.29
MAB_0892c	-	Putative transcriptional regulator, AsnC family	6	148.1	497.4	1.75	2665	8952.37	349.3	0.29
MAB_4124	-	Conserved hypothetical protein (GNAT acetyltransferase?)	32	15.7	72	2.2	1503.7	6913.93	56.4	0.29
MAB_3810	-	Putative hydrolase, alpha/beta fold	9	116.9	559.5	2.26	3156.1	15107.6	442.6	0.29
MAB_2602c	-	Putative transcriptional regulator, ArsR family	6	4.5	41.9	3.21	81.3	754.26	37.4	0.29
MAB_0091	-	Putative ferredoxin-dependent glutamate synthase	48	0.1	19.7	7.32	17.8	2835.07	19.6	0.29
MAB_1875c	-	Putative hydrolase (alpha/beta fold)	11	34	0.6	-5.72	1122.5	21.32	-33.4	0.3
MAB_4360c	-	Possible transcriptional TetR regulatory protein	15	11	0.5	-4.43	494.5	22.88	-10.5	0.3
MAB_4025c	-	Conserved hypothetical protein	7	22.4	4.6	-2.28	470.1	96.93	-17.8	0.3
MAB_4408c	-	Putative alkylhydroperoxidase C	3	339.6	119.7	-1.5	3056	1077.54	-219.8	0.3
MAB_2179	-	Beta-lactamase/esterase	22	13.5	4.8	-1.49	894.3	317.81	-8.7	0.3
MAB_3715c	-	Putative two-component system sensor kinase	16	63.7	24.5	-1.38	3058.3	1174.27	-39.3	0.3
MAB_4925	-	Hypothetical protein MAB_4925	2	596.8	229.1	-1.38	3580.7	1374.48	-367.7	0.3
MAB_2923c	-	Conserved hypothetical protein	8	39.5	15.5	-1.35	948.2	371.92	-24	0.3
MAB_1398c	-	Putative oxidoreductase	21	24.9	11	-1.18	1570.9	694.65	-13.9	0.3
MAB_4616c	-	Probable transcriptional regulator protein	30	86.3	41.4	-1.06	7767	3725.16	-44.9	0.3
MAB_0890c	-	Putative homogentisate 1,2-dioxygenase	35	196.2	119.4	-0.72	20601.8	12539	-76.8	0.3
MAB_2558	-	Putative carboxylate-amine ligase	20	39.8	26	-0.61	2387.2	1559.77	-13.8	0.3
MAB_4865	-	Putative pyridine nucleotide-disulphide oxidoreductase	18	1032.6	693.7	-0.57	55761	37461.1	-338.9	0.3
MAB_0275	-	Queuine tRNA-ribosyltransferase (TGT)	16	307.6	509.6	0.73	14764.7	24458.9	202	0.3
MAB_2058	-	Probable enoyl-CoA dehydratase/isomerase	10	185.5	333	0.84	5565.9	9990.76	147.5	0.3
MAB_3671c	-	Probable thymidine phosphorylase DeoA	20	106.7	191.3	0.84	6399.3	11480.1	84.7	0.3
MAB_4783	-	PPE family protein	24	399.8	719	0.85	28787.3	51764.9	319.1	0.3
MAB_4301c	-	Conserved hypothetical protein	9	215.7	403.2	0.9	5823.3	10886.9	187.5	0.3
MAB_2676	-	Conserved hypothetical protein (lipase?)	22	211.2	436.3	1.05	13940	28798.5	225.1	0.3
MAB_2140	-	NADH-quinone oxidoreductase, G subunit NuoG	30	33.2	70.1	1.08	2990.3	6307.58	36.9	0.3
MAB_2057	-	Conserved hypothetical protein	4	1059.4	2447.9	1.21	12712.3	29374.9	1388.6	0.3
MAB_4058c	-	Conserved hypothetical protein	7	378	885	1.23	7937.2	18585.3	507.1	0.3
MAB_4511c	-	Putative Mce family protein	25	71.9	172.5	1.26	5395.4	12940.2	100.6	0.3
MAB_1334c	-	Conserved hypothetical protein	18	27.1	68.3	1.33	1465.1	3687.36	41.2	0.3
MAB_1693	-	Conserved hypothetical protein (YrbE family?)	11	24.8	69.3	1.48	819	2288.53	44.5	0.3
MAB_3488	-	Hypothetical protein MAB_3488	8	15	43.6	1.54	360.8	1045.96	28.6	0.3
MAB_4449c	-	Putative transcriptional regulator, TetR family	10	63.8	226.3	1.83	1914.8	6788.94	162.5	0.3
MAB_0332c	rpsN.2	30s ribosomal protein S14.2	4	524.2	2233.7	2.09	6290.2	26804.1	1709.5	0.3
MAB_2766	-	Possible decarboxylase	14	6.1	31.3	2.36	256.4	1315.08	25.2	0.3
MAB_3994c	-	Conserved hypothetical protein	4	102	551.6	2.43	1224.4	6619.43	449.6	0.3
MAB_3062c	-	Conserved hypothetical protein	13	110	708.1	2.69	4289.5	27615.4	598.1	0.3
MAB_3527	-	Putative transcriptional regulator, TetR family	11	0.7	10.2	3.77	24.6	335.55	9.4	0.3
MAB_3963c	-	Conserved hypothetical protein	8	6.3	0.2	-4.97	151.6	4.83	-6.1	0.31
MAB_0028c	-	Conserved hypothetical protein	4	899.1	55.6	-4.02	10789.4	667.12	-843.5	0.31
MAB_0603c	-	Possible 2-nitropropane dioxygenase	7	34.2	2.6	-3.74	717.3	53.75	-31.6	0.31
MAB_3487	-	Probable acyl-CoA dehydrogenase	12	9.1	1.2	-2.95	328.8	42.41	-8	0.31
MAB_3597c	-	Probable rubredoxin RubB	4	50.9	7.1	-2.85	611.1	84.79	-43.9	0.31
MAB_2955	-	Conserved hypothetical protein (peptidase?)	14	85.8	19.4	-2.14	3601.9	815.41	-66.3	0.31
MAB_3937	-	Hypothetical protein MAB_3937	3	137.1	43.6	-1.65	1234.1	392.28	-93.5	0.31
MAB_0716c	-	Putative transcriptional regulator, MarR	12	189.3	62.8	-1.59	6813.5	2259.89	-126.5	0.31
MAB_3272c	-	Probable cutinase Cut1	11	15.4	5.1	-1.59	508.7	169.34	-10.3	0.31
MAB_1261	-	Hypothetical protein MAB_1261	8	28.6	9.9	-1.52	685.5	238.23	-18.6	0.31
MAB_1353c	-	Putative transcriptional regulator, GntR family	37	34.5	12.3	-1.49	3824.2	1360.77	-22.2	0.31
MAB_4051c	-	Conserved hypothetical protein	15	141.2	51.5	-1.46	6354.8	2316.81	-89.7	0.31
MAB_3389c	-	Probable cytochrome c oxidase polypeptide I	27	0.3	0.1	-1.4	23.1	8.73	-0.2	0.31
MAB_2631	-	Probable cytochrome D ubiquinol oxydase CydB	20	84	40.1	-1.07	5041.1	2406.32	-43.9	0.31
MAB_3828c	-	Ethanolamine ammonia-lyase, large subunit	21	25.6	13.9	-0.88	1615.9	875.22	-11.8	0.31
MAB_0974	-	Conserved hypothetical protein	22	26.5	14.6	-0.86	1746.8	961.99	-11.9	0.31
MAB_3421	-	Conserved hypothetical protein	15	67.7	39	-0.8	3047.6	1754.39	-28.7	0.31
MAB_3319	-	Conserved hypothetical protein	17	28.1	16.3	-0.79	1433.5	828.94	-11.9	0.31
MAB_0756c	-	Conserved hypothetical protein	14	245.3	150.3	-0.71	10303	6314.37	-95	0.31
MAB_4868c	-	Hypothetical protein MAB_4868c	11	1257	829.3	-0.6	41482.5	27366.7	-427.8	0.31
MAB_4668c	-	AMP-dependent synthetase and ligase	40	100	67.4	-0.57	12001.2	8090.64	-32.6	0.31
MAB_2962	-	Probable fatty-acid-CoA ligase FadD	68	70.6	94.8	0.43	14402.7	19338.4	24.2	0.31
MAB_0123	-	Putative glycerophosphoryl diester phosphodiesterase	15	2569.5	3698.8	0.53	115627	166448	1129.3	0.31
MAB_0938c	-	Probable conserved polyketide synthase associated protein PapA3	31	589.1	852	0.53	54789.5	79237.4	262.9	0.31
MAB_4944c	-	Putative cytochrome P450	33	291.3	420.3	0.53	28839.7	41610.5	129	0.31
MAB_0401	-	Putative acyltransferase	18	593.1	901.6	0.6	32029.5	48688.7	308.5	0.31
MAB_0209	-	Hypothetical protein MAB_0209	58	368.5	588.2	0.67	64116.2	102354	219.8	0.31
MAB_4339c	-	Conserved hypothetical protein	25	140.7	244.4	0.8	10551	18332.8	103.8	0.31
MAB_2174	-	Hypothetical protein MAB_2174	2	481	862.7	0.84	2885.8	5176.07	381.7	0.31
MAB_1027	-	Conserved hypothetical protein	16	192.4	346.6	0.85	9234.1	16636.7	154.2	0.31
MAB_0654	-	Conserved hypothetical protein	19	26.2	48.9	0.9	1495.4	2789.13	22.7	0.31
MAB_4328c	-	Conserved hypothetical protein	15	295.4	625.6	1.08	13294	28151.2	330.2	0.31
MAB_2110	-	Conserved hypothetical protein	7	71.9	152.6	1.09	1509.4	3205.24	80.8	0.31
MAB_4097c	-	Conserved hypothetical protein	11	106.5	231.5	1.12	3513.6	7640.4	125.1	0.31
MAB_0295	-	Putative phenazine biosynthesis protein PhzC	14	49.3	119.8	1.28	2071.9	5031.01	70.5	0.31
MAB_0743c	-	Conserved hypothetical protein	6	4.9	12.6	1.37	87.6	226.73	7.7	0.31
MAB_0184c	-	Hypothetical protein MAB_0184c	5	275.9	880.3	1.67	4138	13203.9	604.4	0.31
MAB_3100	-	L-alanine dehydrogenase (ALD)	22	8.1	29.9	1.88	536.8	1973.52	21.8	0.31
MAB_2215	-	Conserved hypothetical protein	4	29.9	2.8	-3.42	358.8	33.55	-27.1	0.32
MAB_2291	-	Conserved hypothetical protein	9	20.2	3	-2.77	546.4	80.01	-17.3	0.32
MAB_1376	-	Conserved hypothetical protein	8	20.3	3.5	-2.53	488.2	84.78	-16.8	0.32
MAB_1302	-	Conserved hypothetical protein	11	60.7	11.9	-2.35	2003.7	394.1	-48.8	0.32
MAB_1751	-	Hypothetical protein MAB_1751	4	13.5	3.5	-1.93	162.2	42.58	-10	0.32
MAB_1216c	-	Probable cytochrome P450	27	13.5	3.7	-1.85	1092.8	302.24	-9.8	0.32
MAB_2528c	-	Conserved hypothetical protein	7	16.2	4.5	-1.85	341.1	94.67	-11.7	0.32
MAB_3868c	-	DNA-directed RNA polymerase beta\' chain	52	0.3	0.1	-1.63	51.2	16.6	-0.2	0.32
MAB_0372	-	Conserved hypothetical protein	16	22.1	8.4	-1.4	1059.6	402.61	-13.7	0.32
MAB_1169	-	Putative hydrolase, alpha/beta fold	12	172.2	70	-1.3	6198.3	2518.63	-102.2	0.32
MAB_2903	-	Hypothetical protein MAB_2903	7	110.9	46.1	-1.27	2328.5	967.27	-64.8	0.32
MAB_4705c	-	Probable membrane protein, MmpS	9	203.2	92.4	-1.14	5485.7	2494.27	-110.8	0.32
MAB_4274c	-	Conserved hypothetical protein	8	74.9	35.8	-1.06	1797.6	860.09	-39.1	0.32
MAB_4305	-	Conserved hypothetical protein	22	132.9	65.3	-1.03	8772.1	4307.6	-67.6	0.32
MAB_0400c	-	Exodeoxyribonuclease V, gamma subunit (RecC)	54	64.8	32.3	-1	10497.8	5235.28	-32.5	0.32
MAB_4450	-	Integral membrane protein TerC	12	126.8	63.4	-1	4565.1	2281.83	-63.4	0.32
MAB_0948c	-	Conserved hypothetical protein (phytoene dehydrogenase?)	23	96.3	55.2	-0.8	6647.9	3810.37	-41.1	0.32
MAB_4153c	-	Hypothetical MCE-family protein	25	124.8	72.9	-0.78	9360.8	5469.47	-51.9	0.32
MAB_4443	-	Probable 3-oxoacyl	15	299.7	184.3	-0.7	13486.5	8291.7	-115.4	0.32
MAB_0036c	-	Probable cell division protein RodA	24	529.6	334.3	-0.66	38132.2	24069.1	-195.3	0.32
MAB_1428	-	Conserved hypothetical protein	12	74	46.9	-0.66	2663.2	1688.76	-27.1	0.32
MAB_0099	-	Probable monooxygenase	42	636.9	843.1	0.4	80255.2	106235	206.2	0.32
MAB_1174c	-	Probable acyl-CoA synthase FadD	31	362.9	494.4	0.45	33753.9	45976.4	131.4	0.32
MAB_1024	-	Putative TetR-family transcriptional regulator	17	126.2	187.4	0.57	6436.7	9559.47	61.2	0.32
MAB_1054	-	Putative ATP-dependent DNA helicase PcrA	42	0	0.5	0.59	0	64.14	0.5	0.32
MAB_0150c	-	Conserved hypothetical protein	6	1813.2	3269.8	0.85	32637.8	58857.2	1456.6	0.32
MAB_3553	-	Possible 2-isopropylmalate synthase	26	43.6	78.8	0.86	3398.1	6146.97	35.2	0.32
MAB_0757	-	Conserved hypothetical protein	17	200	379	0.92	10200.7	19328.7	179	0.32
MAB_1141c	-	Putative 3-oxoacyl	18	52	99.3	0.93	2806.2	5361.79	47.3	0.32
MAB_3432c	-	Probable cytosine permease	22	33.1	63	0.93	2185.8	4158.91	29.9	0.32
MAB_0244	-	Hypothetical protein MAB_0244	17	383.2	739.3	0.95	19542.2	37704.8	356.1	0.32
MAB_1994c	-	Probable conserved lipoprotein LppM	11	103.6	223.6	1.11	3417.6	7378.29	120	0.32
MAB_2596c	-	Conserved hypothetical protein	10	101.2	232.7	1.2	3034.7	6982.16	131.6	0.32
MAB_3766	-	Probable cutinase cut3 precursor	8	39.3	93.5	1.25	943	2243.17	54.2	0.32
MAB_0973	-	Conserved hypothetical protein	7	42.8	106.1	1.31	898	2228.62	63.4	0.32
MAB_3551c	-	Conserved hypothetical protein	26	53.5	134.4	1.33	4174.1	10486.5	80.9	0.32
MAB_4913c	-	Putative short chain dehydrogenase/reductase	10	72.4	182.4	1.33	2172.3	5472.95	110	0.32
MAB_0942	-	Putative transcriptional regulator, AraC family	10	71.8	200.7	1.48	2153	6020.52	128.9	0.32
MAB_2357	-	HAD-superfamily hydrolase	11	113.9	358.4	1.65	3757.2	11827.8	244.6	0.32
MAB_4538c	-	Putative acyl-CoA dehydrogenase FadE	27	19.1	68.7	1.85	1543.4	5568.54	49.7	0.32
MAB_1405	-	Hypothetical protein MAB_1405	5	30.5	156.1	2.35	458	2341.13	125.5	0.32
MAB_1607	-	Possible ribonuclease E Rne	28	0.6	3.2	2.54	46.7	271.05	2.7	0.32
MAB_1468c	-	Putative glucanase GlgE	38	0.4	3.4	3.09	46.1	391.71	3	0.32
MAB_0132	-	Probable prephenate dehydratase PheA	13	0.4	3.5	3.29	13.8	134.69	3.1	0.32
MAB_1254c	-	Probable exodeoxyribonuclease VII small subunit	3	52.6	0.2	-8.08	473.7	1.75	-52.4	0.33
MAB_3376	-	Conserved hypothetical protein	6	23.5	0.5	-5.54	422.8	9.07	-23	0.33
MAB_4535c	-	Conserved hypothetical protein	10	3.5	0.3	-3.46	104.9	9.54	-3.2	0.33
MAB_3142c	-	Putative transmembrane efflux protein	24	0.5	0.1	-1.72	34.8	10.57	-0.3	0.33
MAB_0249	-	Conserved hypothetical protein	7	255.4	88.7	-1.53	5363.7	1861.84	-166.8	0.33
MAB_3524c	-	Conserved hypothetical protein	8	51	17.8	-1.52	1223.6	428.05	-33.1	0.33
MAB_3852c	-	Putative transcriptional regulator, TetR family	9	193.8	70.7	-1.45	5231.4	1910.08	-123	0.33
MAB_2023c	-	Putative LacI-family transcriptional regulator	22	10.3	3.9	-1.41	681.5	255.91	-6.4	0.33
MAB_1775	-	Bacteriophage protein	20	160.2	75	-1.1	9612.8	4499.98	-85.2	0.33
MAB_3925	-	Conserved hypothetical protein	4	108.3	51.8	-1.06	1299.6	622.07	-56.5	0.33
MAB_3162c	-	Conserved hypothetical protein	8	164.3	80.9	-1.02	3942.7	1942.61	-83.3	0.33
MAB_3633	-	Maf-like protein	25	20.6	10.2	-1.02	1546.5	763.95	-10.4	0.33
MAB_3380c	-	Conserved hypothetical protein	20	27.1	14.2	-0.93	1624.5	853.99	-12.8	0.33
MAB_0167	-	Putative hydrolase	15	120.6	65.9	-0.87	5429.1	2967.41	-54.7	0.33
MAB_4536	-	Probable zinc metalloprotease	38	151.5	82.8	-0.87	17274	9437.5	-68.7	0.33
MAB_1098	-	Conserved hypothetical protein	44	287.1	201	-0.51	37892.6	26528.8	-86.1	0.33
MAB_0081	-	Putative 3-ketosteroid 1-dehydrogenase or fumarate reductase/succinate dehydrogenase	34	674.3	919.4	0.45	68781.9	93778.7	245.1	0.33
MAB_3331c	-	Putative amino acid permease	27	149	204.4	0.46	12071.8	16552.5	55.3	0.33
MAB_4101	-	Hypothetical protein MAB_4101	9	522.4	735.9	0.49	14105.3	19870.5	213.5	0.33
MAB_0301	-	Putative carboxylesterase	17	696.7	997.2	0.52	35532.2	50858.6	300.5	0.33
MAB_0128c	-	Possible transcriptional regulator	21	1074.3	1562.7	0.54	67681.5	98448.2	488.4	0.33
MAB_0547c	-	Putative iron compound ABC transporter, substrate-binding protein	20	277.9	416.1	0.58	16672.3	24969	138.3	0.33
MAB_0782	-	Hypothetical protein MAB_0782	16	495.3	759.5	0.62	23774.9	36454.7	264.2	0.33
MAB_3344	-	Probable glycosyl transferase	37	60.7	94.2	0.64	6732.6	10458.6	33.6	0.33
MAB_0529c	-	Conserved hypothetical protein	21	83.2	138.3	0.73	5241.9	8711.47	55.1	0.33
MAB_2938	-	Probable sodium:dicarboxylate symporter	18	97.8	162.7	0.74	5278.5	8786.41	65	0.33
MAB_4684	-	Putative transcriptional regulator, TetR family	20	155.4	280.6	0.85	9322.5	16838.3	125.3	0.33
MAB_0562c	-	Conserved hypothetical protein	17	91.1	179.6	0.98	4646	9160.01	88.5	0.33
MAB_1837c	-	Hypothetical protein MAB_1837c	3	135.7	284.2	1.07	1220.9	2557.8	148.5	0.33
MAB_0334c	rpmB.2	50S ribosomal protein L28-2	6	206	463.3	1.17	3708.1	8339.31	257.3	0.33
MAB_4074c	-	Lipoprotein LpqH precursor	5	95.5	240.7	1.33	1432.2	3611.09	145.3	0.33
MAB_1399	-	Probable peptidase	20	138.4	378.5	1.45	8306.3	22710.5	240.1	0.33
MAB_4176c	-	Conserved hypothetical protein	23	1.1	4	1.87	76	278.53	2.9	0.33
MAB_2143	-	NADH-quinone oxidoreductase, J subunit NuoJ	13	31.2	123.1	1.98	1216.6	4801.76	91.9	0.33
MAB_4491c	-	Conserved hypothetical protein	6	56.4	308.5	2.45	1016	5553.25	252.1	0.33
MAB_4377c	-	Probable fatty-acid-CoA ligase	35	0	0.8	6.07	1.2	82.02	0.8	0.33
MAB_4080c	-	Conserved hypothetical protein	3	298.3	17.4	-4.1	2684.5	156.37	-280.9	0.34
MAB_4178c	-	Probable Short-chain dehydrogenase/reductase	14	19.3	4.4	-2.12	810.8	186.75	-14.9	0.34
MAB_4534c	-	Conserved hypothetical protein	10	20.9	4.9	-2.09	626.4	147.33	-16	0.34
MAB_2437c	-	Hypothetical protein MAB_2437c	2	218.3	52.1	-2.07	1309.8	312.85	-166.2	0.34
MAB_3451c	-	Conserved hypothetical protein	6	37.1	12.3	-1.59	667	222.01	-24.7	0.34
MAB_0659	-	Putative dioxygenase	23	50.7	18.4	-1.46	3500.1	1268.69	-32.3	0.34
MAB_1931c	-	Conserved hypothetical integral membrane protein	8	91.9	37.5	-1.29	2205.1	900.72	-54.4	0.34
MAB_3668	-	Conserved hypothetical protein	10	31.4	14.6	-1.11	941.3	437.08	-16.8	0.34
MAB_2414c	-	Conserved hypothetical protein (peptidase?)	14	2.7	1.4	-1.01	114.8	57.15	-1.4	0.34
MAB_4068	-	Conserved hypothetical protein	13	714.3	374.3	-0.93	27858.6	14598.3	-340	0.34
MAB_0632c	-	Putative cation antiporter subunit	9	336	185.1	-0.86	9071.5	4996.69	-150.9	0.34
MAB_3308	-	Putative transcriptional regulator, LysR family	16	31.4	17.3	-0.86	1508.5	830.72	-14.1	0.34
MAB_4137c	-	Conserved hypothetical protein	13	203.5	125.5	-0.7	7937.9	4894.63	-78	0.34
MAB_0389c	-	Putative regulatory protein	10	472.6	299.1	-0.66	14177.9	8972.6	-173.5	0.34
MAB_0718c	-	NAD-dependent epimerase/dehydratase	18	189.6	128.4	-0.56	10240.4	6935.56	-61.2	0.34
MAB_4947	-	Beta-lactamase-like protein	21	1621.5	1140.9	-0.51	102151	71879.3	-480.5	0.34
MAB_0292c	-	Putative ISXo8 transposase	18	798.9	592.9	-0.43	43141	32015.3	-206	0.34
MAB_4921c	-	Conserved hypothetical protein	23	444.7	336.5	-0.4	30682	23216.8	-108.2	0.34
MAB_1404	-	Probable acyltransferase	31	0.1	0	-0.14	9.8	0	-0.1	0.34
MAB_2982c	-	Hypothetical protein MAB_2982c	51	144.3	189.7	0.39	22074	29016.8	45.4	0.34
MAB_0136	-	Conserved hypothetical protein	28	688	950	0.47	57790.9	79796.1	262	0.34
MAB_1278	-	Conserved hypothetical protein	15	73.5	111	0.59	3307.6	4995.49	37.5	0.34
MAB_0740c	-	Probable thiosulfate sulfurtransferase (CysA)	13	352.8	544.2	0.63	13759.3	21225.1	191.4	0.34
MAB_0075	-	Putative hydroxylase	19	817.3	1340	0.71	46588	76377.2	522.6	0.34
MAB_3359c	-	Conserved hypothetical protein	20	76.7	128.8	0.75	4599.2	7725.41	52.1	0.34
MAB_4044c	-	Putative hydrolase/esterase/lipase	17	119.6	201.4	0.75	6101.8	10271.5	81.8	0.34
MAB_1932c	-	Probable chaperone protein HchA (Hsp31)	21	65.6	111.4	0.76	4130.8	7017.43	45.8	0.34
MAB_4156c	-	Putative short chain dehydrogenase/reductase	15	373.9	640.5	0.78	16826.3	28821.6	266.6	0.34
MAB_1588c	-	Putative oxidoreductase	20	197	364.4	0.89	11821	21861.1	167.3	0.34
MAB_0860c	-	Probable DNA helicase	24	35.7	69.4	0.96	2566.9	4995.89	33.7	0.34
MAB_0142c	-	Putative monooxygenase	36	395.3	786	0.99	42689	84888.6	390.7	0.34
MAB_0620c	-	Hypothetical protein MAB_0620c	10	171.9	367.8	1.1	5158.1	11034.1	195.9	0.34
MAB_0525c	-	Probable conserved lipoprotein LpqG	13	139.8	332.4	1.25	5453	12961.9	192.5	0.34
MAB_2459	-	Conserved hypothetical protein	14	78	207.4	1.41	3276.4	8711.03	129.4	0.34
MAB_0915c	-	Probable 2-hydroxyhepta-2,4-diene-1, 7-dioateisomerase	15	36	107.5	1.58	1618.4	4839.73	71.6	0.34
MAB_1572	-	Conserved hypothetical protein	9	20.4	65	1.67	550.3	1756.21	44.7	0.34
MAB_0777	-	Hypothetical protein MAB_0777	7	161.9	537.5	1.73	3400.6	11288.1	375.6	0.34
MAB_1764	-	Hypothetical protein MAB_1764	6	31.7	140.8	2.15	571.3	2534.11	109	0.34
MAB_2993c	-	Conserved hypothetical protein	39	0.4	5.4	3.74	47	628.03	5	0.34
MAB_3443	-	Hypothetical protein MAB_3443	6	0.4	21.8	5.63	7.9	392.35	21.4	0.34
MAB_3717	-	Hypothetical protein MAB_3717	4	110.5	12.4	-3.16	1326.4	148.88	-98.1	0.35
MAB_3420c	-	Putative short-chain dehydrogenase/reductase	17	120.2	39.5	-1.6	6129.8	2015.89	-80.7	0.35
MAB_1402c	-	Putative lipoprotein LprE precursor	7	4.1	1.5	-1.45	85.4	31.33	-2.6	0.35
MAB_2785	-	Hypothetical protein MAB_2785	7	459.5	175.1	-1.39	9650.1	3677.37	-284.4	0.35
MAB_3199c	-	Putative transcriptional regulator, TetR family	9	23.4	9.1	-1.37	631.9	244.51	-14.3	0.35
MAB_1906	-	Pyridoxamine 5\'-phosphate oxidase-related	13	22.9	9.8	-1.22	892.6	383.95	-13	0.35
MAB_1543	-	Conserved hypothetical protein	7	41.2	18.3	-1.17	865.8	383.77	-23	0.35
MAB_4833c	-	Hypothetical protein MAB_4833c	6	394.6	206.5	-0.93	7103.3	3717.07	-188.1	0.35
MAB_1757	-	Bacteriophage protein	18	20.4	11.8	-0.79	1100.9	637.14	-8.6	0.35
MAB_0760c	-	Conserved hypothetical protein	17	95	55.3	-0.78	4847.3	2818.5	-39.8	0.35
MAB_2167	-	Putative 3-oxoacyl-ACP synthase III	19	96.1	56.5	-0.76	5475.2	3222.05	-39.5	0.35
MAB_1717c	-	Probable sugar ABC transporter, permease protein	9	120.9	72.3	-0.74	3264.2	1951.15	-48.6	0.35
MAB_1138c	-	Putative transcriptional regulator, MarR family	13	227.5	150.5	-0.6	8873.8	5868.98	-77	0.35
MAB_4439	-	Conserved hypothetical protein	16	251.7	170.3	-0.56	12082.3	8174.32	-81.4	0.35
MAB_1107c	-	Hypothetical protein MAB_1107c	7	141.2	232.4	0.72	2966.1	4880.07	91.1	0.35
MAB_1287	-	Probable conserved membrane protein, MmpL family	33	58.2	96.7	0.73	5763.8	9572.47	38.5	0.35
MAB_4643c	-	Amidase family protein	24	175.6	313.3	0.84	12641.1	22559.9	137.8	0.35
MAB_0646c	-	Putative short-chain dehydrogenase/reductase	17	229.3	416.5	0.86	11693.8	21243.5	187.2	0.35
MAB_2682c	-	Conserved hypothetical protein	13	223.9	413.5	0.89	8732.8	16127.5	189.6	0.35
MAB_1720	-	Putative two-component system response regulator	9	85.7	163.4	0.93	2313.9	4411.57	77.7	0.35
MAB_0447c	-	Hypothetical protein MAB_0447c	9	351.4	706.9	1.01	9487.6	19085.5	355.5	0.35
MAB_2694	-	Conserved hypothetical protein	12	81.2	168.6	1.05	2923.4	6067.92	87.3	0.35
MAB_4758	-	Hypothetical patatin-like protein	16	254.4	541.2	1.09	12210.8	25978.6	286.8	0.35
MAB_4760	-	Probable nitroreductase	10	473.8	1010.3	1.09	14212.7	30308.2	536.5	0.35
MAB_1079	-	Putative molybdopterin biosynthesis protein	5	126.7	288.5	1.19	1900.4	4326.91	161.8	0.35
MAB_1597	-	Conserved hypothetical protein	3	184.7	464.4	1.33	1662.5	4179.6	279.7	0.35
MAB_0645c	-	Conserved hypothetical protein	26	10	25.7	1.37	776.1	2001.43	15.7	0.35
MAB_4579c	-	Probable NAD(P) transhydrogenase, alpha1 subunit PntAA	9	107.6	288.8	1.42	2904.4	7797.4	181.2	0.35
MAB_1381	-	Putative oxidoreductase EphD	20	32.3	101.5	1.65	1940.8	6087.22	69.1	0.35
MAB_0452c	-	Hypothetical protein MAB_0452c	11	84	315.2	1.91	2773.5	10401.8	231.2	0.35
MAB_2151c	-	Putative cytochrome P450	31	26.1	4.3	-2.59	2430.1	403.66	-21.8	0.36
MAB_4331c	-	Putative glyoxalase/bleomycin resistance protein	9	9.1	2.4	-1.91	246.9	65.74	-6.7	0.36
MAB_2637c	-	Hypothetical protein MAB_2637c	3	330.5	95.8	-1.79	2974.8	861.8	-234.8	0.36
MAB_4498c	-	Putative two-component system response regulator, LuxR family	13	71.6	22.7	-1.66	2791.7	885.43	-48.9	0.36
MAB_0914c	-	Probable ferredoxin	9	90	29.8	-1.59	2430	805.35	-60.2	0.36
MAB_4070c	-	Conserved hypothetical protein	23	14.5	5.7	-1.35	1002.1	392.65	-8.8	0.36
MAB_2891c	-	Probable acyl-CoA thioesterase II (TesB2)	18	51.7	21.4	-1.27	2791.2	1156.76	-30.3	0.36
MAB_1562	-	Conserved hypothetical protein	10	28.9	12.6	-1.2	866.8	377.11	-16.3	0.36
MAB_3025	-	Possible ribonuclease BN	12	5.6	2.7	-1.06	203.1	97.65	-2.9	0.36
MAB_3961c	-	Hypothetical cytochrome P450	23	134.2	67.8	-0.99	9262.2	4675	-66.5	0.36
MAB_1162c	-	Conserved hypothetical protein	14	9.5	5	-0.93	399.5	209.02	-4.5	0.36
MAB_4108c	-	Methyltransferase MtfB	19	122.3	64.6	-0.92	6968.6	3684.23	-57.6	0.36
MAB_1233c	-	Conserved hypothetical protein	7	227.3	121.7	-0.9	4773.8	2555.57	-105.6	0.36
MAB_4855c	-	Hypothetical protein MAB_4855c	9	236.3	128.5	-0.88	6380	3470.34	-107.8	0.36
MAB_4060	-	Putative short chain dehydrogenase/reductase	11	91.8	51.4	-0.84	3027.9	1696.61	-40.3	0.36
MAB_3250c	-	Probable transcriptional regulatory protein KdpE	14	31.9	17.9	-0.83	1338.7	750.72	-14	0.36
MAB_2506c	-	Putative transcriptional regulator	11	196.7	117.2	-0.75	6492.1	3867.52	-79.5	0.36
MAB_4034	-	Putative Mce family protein	22	76.4	45.6	-0.74	5043.8	3011.61	-30.8	0.36
MAB_3150	-	Putative membrane protein, MmpL family	49	46.4	28.1	-0.72	6813.7	4132.49	-18.2	0.36
MAB_4770c	-	Conserved hypothetical protein	9	598.7	362.7	-0.72	16165.5	9792.62	-236	0.36
MAB_4641	-	Putative DNA-binding protein	14	292.7	180.3	-0.7	12295.3	7574.67	-112.4	0.36
MAB_4729c	-	Putative Na+-dependent transporter	10	439.4	282.1	-0.64	13182.2	8462.89	-157.3	0.36
MAB_2099	-	Hypothetical cell division FtsK/SpoIIIE protein	18	356.8	237.3	-0.59	19265.8	12816.9	-119.4	0.36
MAB_4566c	-	Putative Mce family protein	24	246.4	171	-0.53	17741.1	12311	-75.4	0.36
MAB_4891c	-	Conserved hypothetical protein	58	536.4	420.4	-0.35	93341.2	73142	-116.1	0.36
MAB_2486c	-	Glutamate synthase, large subunit	88	108.9	142.1	0.38	28738.4	37506.8	33.2	0.36
MAB_4877c	-	Conserved hypothetical protein	14	606.1	845.4	0.48	25457.4	35505.1	239.2	0.36
MAB_0183c	-	Putative cation transporter	15	1211.8	1747.7	0.53	54529	78647	536	0.36
MAB_4055c	-	Putative acyl-CoA synthetase	24	144.7	221.4	0.61	10419.1	15939.8	76.7	0.36
MAB_0218c	-	Conserved hypothetical protein	12	498.6	803	0.69	17948	28906.4	304.4	0.36
MAB_2412c	-	Probable IMP dehydrogenase family protein	19	197.3	318.5	0.69	11244.1	18156.1	121.3	0.36
MAB_2462	-	Putative sulfonate ABC transporter, periplasmic protein	27	139.7	234.9	0.75	11316.2	19026.7	95.2	0.36
MAB_1774	-	Bacteriophage protein	31	65.9	111.5	0.76	6125.5	10368.9	45.6	0.36
MAB_1407c	-	Probable oxidoreductase	25	18.6	32.3	0.8	1396.4	2425.66	13.7	0.36
MAB_0198	-	Conserved hypothetical protein	5	487.5	878.6	0.85	7312.9	13179	391.1	0.36
MAB_4696c	-	Possible methyltransferase	19	149.3	274.7	0.88	8509	15657.8	125.4	0.36
MAB_4551c	-	Possible lysophospholipase	11	410.1	802.8	0.97	13533	26492.2	392.7	0.36
MAB_2425	-	Urease, alpha subunit (UreC)	32	53.5	118.2	1.14	5136.1	11351.3	64.7	0.36
MAB_2254c	-	PPE family protein	35	17	38.8	1.19	1781.7	4073.48	21.8	0.36
MAB_0395c	-	Conserved hypothetical protein	10	69.1	159.2	1.2	2073.7	4774.9	90	0.36
MAB_1917	-	Conserved hypothetical protein	14	133.4	346.5	1.38	5602.1	14551	213.1	0.36
MAB_2061c	-	Putative transcriptional regulator, TetR family	8	55.4	149.6	1.43	1330.6	3590.66	94.2	0.36
MAB_0063c	-	Conserved hypothetical protein	8	90.4	257.4	1.51	2168.4	6177.66	167.1	0.36
MAB_0267	-	Conserved hypothetical protein	6	92.3	282.4	1.61	1661.5	5082.94	190.1	0.36
MAB_0925c	-	Putative transcriptional regulator, MarR family	8	104.6	320.6	1.62	2510.2	7693.74	216	0.36
MAB_2977	-	Conserved hypothetical protein	16	24.4	88.3	1.86	1168.8	4236.47	63.9	0.36
MAB_2806	-	Lipoprotein LprG precursor (27 kDa lipoprotein)	3	18.3	218.1	3.57	164.9	1962.65	199.7	0.36
MAB_4943c	-	Hypothetical protein MAB_4943c	2	91.7	1554.9	4.08	550.5	9329.27	1463.1	0.36
MAB_2763	-	Probable 6-phosphogluconolactonase	10	1.2	145	6.9	36.5	4350.76	143.8	0.36
MAB_3672c	-	Probable cytidine deaminase Cdd	8	31.4	7	-2.16	754.1	168.72	-24.4	0.37
MAB_2293	-	Putative transcriptional regulator, MarR family	13	20.1	6	-1.75	784.4	233.78	-14.1	0.37
MAB_1688	-	Hypothetical protein MAB_1688	10	39.1	14	-1.48	1172.1	419.46	-25.1	0.37
MAB_3988c	-	Conserved hypothetical protein	3	79.8	30.7	-1.38	718.2	276.1	-49.1	0.37
MAB_0828	-	Hypothetical protein MAB_0828	33	46.1	22.1	-1.06	4568.3	2192.11	-24	0.37
MAB_2597	-	Conserved hypothetical membrane protein	5	168.3	83	-1.02	2524	1244.71	-85.3	0.37
MAB_4638	-	Galactokinase (GalK)	18	128.2	63.8	-1.01	6920.8	3444.66	-64.4	0.37
MAB_1117c	-	Hypothetical protein MAB_1117c	3	380	217.3	-0.81	3420.4	1955.35	-162.8	0.37
MAB_4146c	-	Hypothetical MCE-family protein	10	292.1	181.1	-0.69	8762.7	5432.75	-111	0.37
MAB_4756c	-	Monooxygenase, FAD-binding	21	459.9	308.2	-0.58	28974.3	19416.3	-151.7	0.37
MAB_4098c	-	Probable peptide synthetase NRP	123	143.3	168.6	0.23	52887.9	62197.4	25.2	0.37
MAB_4577c	-	Probable NAD(P) transhydrogenase, beta subunit PntB	17	230.9	367.9	0.67	11777	18765.4	137	0.37
MAB_2742	-	Conserved hypothetical protein (acetyltransferase?)	8	277.5	484	0.8	6659.1	11615.6	206.5	0.37
MAB_1179c	-	Conserved hypothetical protein	6	169.4	365.8	1.11	3049.6	6584.41	196.4	0.37
MAB_2920c	-	Putative abortive infection protein	14	27.5	60.8	1.15	1153.8	2552.63	33.3	0.37
MAB_0816	-	Probable glucose-methanol-choline oxidoreductase	31	22.5	50.3	1.16	2088.8	4679.98	27.9	0.37
MAB_0849c	-	Conserved hypothetical protein	9	73.6	173.1	1.23	1987.3	4672.47	99.4	0.37
MAB_2908c	-	Probable 2-dehydropantoate 2-reductase	18	44.4	124.5	1.49	2395.3	6724.44	80.2	0.37
MAB_1156c	-	Probable diaminopimelate decarboxylase LysA	19	65.2	192.1	1.56	3714.7	10951.3	127	0.37
MAB_2267c	-	Probable acetyltransferase	11	12.9	42.3	1.71	426.6	1395.12	29.3	0.37
MAB_2876c	-	Probable GTP pyrophosphokinase	37	0.8	2.6	1.74	87.4	292.67	1.8	0.37
MAB_4463	-	Hypothetical protein MAB_4463	4	34.1	525.3	3.94	409.4	6304.19	491.2	0.37
MAB_0874c	-	Conserved hypothetical protein	8	10	0.2	-5.68	239.3	4.65	-9.8	0.38
MAB_2113	-	Hypothetical protein MAB_2113	4	7.2	0	-3.04	86.4	0	-7.2	0.38
MAB_2512	-	Conserved hypothetical protein (sulfate transporter/antisigma-factor antagonist STAS?)	11	191	58.9	-1.7	6301.4	1944.55	-132	0.38
MAB_1483	-	Conserved hypothetical protein	8	1564.9	509.2	-1.62	37557.9	12221.3	-1055.7	0.38
MAB_2685	-	Putative transcriptional regulator, TetR family	10	95.4	31	-1.62	2862.6	930.42	-64.4	0.38
MAB_0230	-	Hypothetical protein MAB_0230	25	164.1	54.6	-1.59	12309.4	4092.01	-109.6	0.38
MAB_3499c	-	Conserved hypothetical protein	12	226.2	80	-1.5	8143.5	2878.49	-146.2	0.38
MAB_2532	-	Hypothetical protein MAB_2532	4	30.4	12.7	-1.26	365.4	152.45	-17.7	0.38
MAB_1913	-	Conserved hypothetical protein (ribonuclease?)	23	95.2	44	-1.11	6565.9	3036.67	-51.1	0.38
MAB_1007c	-	Putative MCE family protein	12	99.5	50.2	-0.99	3581.2	1806.73	-49.3	0.38
MAB_1650c	-	Conserved hypothetical protein	20	71.2	36.3	-0.97	4270.7	2177	-34.9	0.38
MAB_4515c	-	Putative Mce family protein	19	70.4	38.6	-0.87	4012.2	2200.45	-31.8	0.38
MAB_4529	-	Putative membrane protein, MmpL	37	4.3	2.5	-0.79	473.9	273.46	-1.8	0.38
MAB_3908c	-	Conserved hypothetical protein	30	123.8	73.7	-0.75	11141	6633.35	-50.1	0.38
MAB_4869	-	Hypothetical protein MAB_4869	4	1437.7	884.3	-0.7	17252.4	10611.1	-553.4	0.38
MAB_4212c	-	Probable lipoprotein aminopeptidase LpqL	25	95.8	60	-0.68	7188.3	4499.78	-35.8	0.38
MAB_1030	-	Conserved hypothetical protein	9	429.2	275.8	-0.64	11588.9	7446.11	-153.4	0.38
MAB_0722	-	Putative oligopeptide ABC transporter, ATP-binding protein	22	67.3	43.7	-0.62	4441	2883.48	-23.6	0.38
MAB_4648	-	Putative TetR-family transcriptional regulator	11	406.3	269.8	-0.59	13407.2	8904.35	-136.4	0.38
MAB_4731c	-	Conserved hypothetical protein	8	1265	869.5	-0.54	30360.5	20868.5	-395.5	0.38
MAB_4351	-	Secretory lipase family protein	31	157.6	109.1	-0.53	14654.8	10146.1	-48.5	0.38
MAB_2072	-	Conserved hypothetical protein	15	344.4	456.3	0.41	15499	20532.5	111.9	0.38
MAB_1102	-	Hypothetical protein MAB_1102	37	111.4	153.8	0.47	12363.8	17075.3	42.4	0.38
MAB_4401	-	Putative surface layer protein	21	183.2	255.9	0.48	11541.1	16119.5	72.7	0.38
MAB_1826	-	Conserved hypothetical protein	31	174.6	255.2	0.55	16241.5	23734	80.6	0.38
MAB_2914	-	L-asparagine permease 1 (L-asparagine transport)	31	111.7	171.3	0.62	10387.8	15934.4	59.6	0.38
MAB_2155c	-	Conserved hypothetical protein	16	314.4	494.8	0.65	15093.5	23750.2	180.3	0.38
MAB_0862c	-	Conserved hypothetical protein	18	111.3	179.5	0.69	6007.5	9694.56	68.3	0.38
MAB_4739	-	Probable FAD dependent oxidoreductase	12	448.7	755.2	0.75	16152.7	27185.8	306.5	0.38
MAB_2041c	-	Probable zinc-containing alcohol dehydrogenase	13	160.8	279.7	0.8	6269.8	10907.7	118.9	0.38
MAB_2430c	-	Conserved hypothetical protein	5	90.2	173.2	0.94	1352.3	2597.95	83	0.38
MAB_1785	-	Bacteriophage protein	32	27.3	53.7	0.97	2624.6	5151.02	26.3	0.38
MAB_4588c	-	Probable enoyl-CoA hydratase/isomerase	9	409.1	936.9	1.2	11046.3	25295.1	527.7	0.38
MAB_3050	-	Putative glutamate ABC transporter, ATP-binding protein	10	99.2	339.8	1.78	2975.9	10194.6	240.6	0.38
MAB_0335	-	Probable cobalamin synthesis protein	11	18.1	63.1	1.8	598.1	2083.8	45	0.38
MAB_2591c	-	Conserved hypothetical protein	11	2.2	7.8	1.84	72.1	258.08	5.6	0.38
MAB_3448	-	Putative acetyltransferase	30	29.4	107.8	1.88	2643	9705.43	78.5	0.38
MAB_2044	-	Probable phenylacetic acid degradation-related protein	4	46.3	182.2	1.98	555.7	2186.65	135.9	0.38
MAB_3037c	-	Conserved hypothetical protein	9	24	94.8	1.98	648	2560.02	70.8	0.38
MAB_0413	-	Putative endoribonuclease	6	56.8	338.1	2.57	1021.9	6085.31	281.3	0.38
MAB_3899c	rpmG.2	50S ribosomal protein L33	2	63.9	460.7	2.85	383.7	2764.08	396.7	0.38
MAB_1309c	-	Hypothetical protein MAB_1309c	1	13.7	0	-3.87	41	0	-13.7	0.39
MAB_2653c	-	Conserved hypothetical protein	19	39.5	4.1	-3.26	2252.5	234.93	-35.4	0.39
MAB_3564c	-	Hypothetical dipeptidyl aminopeptidase/ acylaminoacyl-peptidase related protein	22	41.7	7.7	-2.44	2749.6	507.3	-34	0.39
MAB_0625	-	Probable acetaldehyde dehydrogenase	11	51.5	10.7	-2.26	1699.1	354.4	-40.7	0.39
MAB_3004	-	Conserved hypothetical protein	6	13.9	2.9	-2.26	250.2	52.19	-11	0.39
MAB_4560	-	Alcohol dehydrogenase B (AdhB)	14	46.5	12.5	-1.9	1954.8	525.29	-34	0.39
MAB_4513c	-	Putative Mce family protein	21	106	43.4	-1.29	6678.7	2731.11	-62.7	0.39
MAB_3965	-	Putative aminotransferase	40	11.9	5.1	-1.23	1427.6	606.66	-6.8	0.39
MAB_4597c	-	Putative Mce family protein	17	84.8	36.3	-1.23	4326	1850.59	-48.5	0.39
MAB_0199	-	Probable phosphoesterase, PA-phosphatase related protein	18	141.4	77.8	-0.86	7634.7	4201.32	-63.6	0.39
MAB_0825	-	Hypothetical peptidase	21	118.2	67.4	-0.81	7448.8	4244.34	-50.9	0.39
MAB_3114	-	Conserved hypothetical protein	35	25.8	15.6	-0.72	2712.9	1642	-10.2	0.39
MAB_2617c	-	Probable cytochrome c oxidase subunit I	28	129.7	81.3	-0.67	10895.8	6825.15	-48.5	0.39
MAB_1460	-	Conserved hypothetical protein	11	177	111.6	-0.66	5839.5	3683.97	-65.3	0.39
MAB_4804	-	Hypothetical protein MAB_4804	4	1117	755.3	-0.56	13404.5	9063.85	-361.7	0.39
MAB_2128c	-	Conserved hypothetical protein	23	147.3	100.7	-0.55	10164.7	6950.87	-46.6	0.39
MAB_3825	-	Cytochrome P450	18	140.2	96.8	-0.53	7569.5	5228	-43.4	0.39
MAB_0569	-	Putative 2-C-methyl-D-erythritol 4-phosphate cytidylyltransferase	7	0.1	0	-0.15	2.3	0	-0.1	0.39
MAB_4920c	-	Conserved hypothetical protein	23	659.3	878	0.41	45492.7	60584.5	218.7	0.39
MAB_3907c	-	Putative regulatory protein, LuxR	40	103.9	145.9	0.49	12462.4	17505.8	42	0.39
MAB_4699c	-	Conserved hypothetical protein	20	232.7	331	0.51	13961.2	19861.6	98.3	0.39
MAB_4470c	-	Conserved hypothetical protein	20	330.5	477.3	0.53	19832.4	28637.6	146.8	0.39
MAB_2300	-	Putative membrane protein, MmpS	8	414.5	602.5	0.54	9947.8	14459.6	188	0.39
MAB_0315	-	Conserved hypothetical protein	28	397.2	587.3	0.56	33364.1	49333.6	190.1	0.39
MAB_2793c	-	Putative transcriptional regulator	20	78.5	121.4	0.63	4710.3	7283.15	42.9	0.39
MAB_3599c	-	Putative amino acid permease	29	34	52.7	0.63	2961	4588.05	18.7	0.39
MAB_0054c	-	Probable cyanate hydratase (Cyanase)	10	430.2	681.5	0.66	12904.6	20444.8	251.3	0.39
MAB_0238	-	Hypothetical protein MAB_0238	10	184.9	317.7	0.78	5547.5	9531.22	132.8	0.39
MAB_4429	-	Conserved hypothetical protein	10	344.1	603.3	0.81	10321.5	18099.6	259.3	0.39
MAB_1585	-	Putative acetyltransferase	10	210.5	374.8	0.83	6314.1	11245.4	164.4	0.39
MAB_0373	-	Probable aminotransferase	15	209.5	374.4	0.84	9427.3	16848.3	164.9	0.39
MAB_1105c	-	Hypothetical protein MAB_1105c	12	79.5	144.8	0.87	2861.6	5212.99	65.3	0.39
MAB_2418	-	Putative phenylacetic acid degradation-related protein	3	354.9	674.2	0.93	3194.4	6068.17	319.3	0.39
MAB_1223	-	Probable carboxylesterase (LipT)	32	21.8	42.5	0.96	2092	4077.86	20.7	0.39
MAB_3702	-	Probable tRNA/rRNA methyltransferase SpoU	10	18.3	39.8	1.12	550.5	1194.2	21.5	0.39
MAB_4663	-	Hypothetical protein MAB_4663	4	308.9	694.8	1.17	3706.3	8337.99	386	0.39
MAB_0033c	-	Probable serine/threonine-protein kinase PknB	26	0	0.1	1.32	3.1	7.84	0.1	0.39
MAB_4345c	-	Probable aminotransferase	35	124.3	325.8	1.39	13051.8	34210.6	201.5	0.39
MAB_4671c	-	Probable ABC transporter, ATP-binding protein	13	34.9	101.4	1.54	1361.4	3954.25	66.5	0.39
MAB_0731	-	Probable aminotransferase, class IV	15	73	255.6	1.81	3284.5	11500.1	182.6	0.39
MAB_4745	-	Putative membrane protein, MmpS	9	37.9	185	2.29	1023	4994.17	147.1	0.39
MAB_3021c	-	Hypothetical protein MAB_3021c	10	4.9	0.1	-5.78	147.4	2.68	-4.8	0.4
MAB_1924	-	Putative transcriptional regulator, MarR family	4	125.9	10.4	-3.6	1511	125.04	-115.5	0.4
MAB_1413	-	Conserved hypothetical protein	3	12.2	1.1	-3.41	109.6	10.31	-11	0.4
MAB_0186c	-	Probable arabinosyltransferase A	48	51.6	10.3	-2.32	7432.7	1488.89	-41.3	0.4
MAB_4375	-	Putative 4-hydroxy-2-oxovalerate aldolase	21	115	25.5	-2.17	7247.5	1606.84	-89.5	0.4
MAB_3248c	-	Conserved hypothetical protein	4	42.4	17.3	-1.3	508.4	207.11	-25.1	0.4
MAB_3549c	-	Putative oxidoreductase	12	58.8	24.5	-1.26	2116.6	881.06	-34.3	0.4
MAB_2714c	-	Conserved hypothetical protein	10	56.6	23.8	-1.25	1699	713.56	-32.8	0.4
MAB_2530c	-	Catalase CatB	36	77.5	36.7	-1.08	8370.7	3960.71	-40.8	0.4
MAB_4919	-	Putative transcriptional regulator, AsnC family	7	692	345.6	-1	14531.5	7256.82	-346.4	0.4
MAB_2479c	-	Conserved hypothetical protein	8	97.4	49.7	-0.97	2336.6	1191.87	-47.7	0.4
MAB_0919	-	Conserved hypothetical protein	24	93.4	49.8	-0.91	6727.6	3584.9	-43.6	0.4
MAB_4335	-	Putative short-chain dehydrogenase/reductase	14	29.4	15.6	-0.91	1234.6	655.09	-13.8	0.4
MAB_3575c	-	Probable polyketide synthase	41	16.1	8.6	-0.9	1981	1059.55	-7.5	0.4
MAB_0039c	-	Conserved hypothetical protein	34	173.7	94.2	-0.88	17722.3	9604.48	-79.6	0.4
MAB_1258c	-	Conserved hypothetical protein	16	43.1	23.4	-0.88	2068.7	1120.81	-19.7	0.4
MAB_4647	-	Putative transcriptional regulator, TetR family	9	208.3	115.8	-0.85	5624.2	3126.42	-92.5	0.4
MAB_3574c	-	3-oxoacyl	15	40	22.3	-0.84	1801.9	1005.73	-17.7	0.4
MAB_2134	-	NADH-quinone oxidoreductase, A subunit NuoA	12	59.6	33.6	-0.83	2144.3	1208.23	-26	0.4
MAB_3886c	-	Conserved hypothetical protein	11	216.3	133.6	-0.69	7137.2	4409.36	-82.7	0.4
MAB_2163	-	Probable RNA polymerase sigma-70 factor, ECF subfamily	8	128.8	82.9	-0.64	3091.4	1989.52	-45.9	0.4
MAB_4558c	-	Hypothetical protein MAB_4558c	16	645.9	419.7	-0.62	31004.6	20145.4	-226.2	0.4
MAB_3358c	-	Putative acyltransferase	12	115.6	77	-0.59	4160.9	2770.42	-38.6	0.4
MAB_3866c	-	Putative amino acid permease	39	112.3	80.4	-0.48	13134	9406.92	-31.9	0.4
MAB_3192c	-	Putative glycosyl hydrolase (beta-glucosidase)	36	112.3	81.7	-0.46	12130.5	8822.13	-30.6	0.4
MAB_1997	-	Protein MraZ	11	0.4	0	-0.45	12.2	0	-0.4	0.4
MAB_3449c	-	Putative transporter	24	66.9	112	0.74	4816.3	8066.78	45.1	0.4
MAB_0074c	-	Putative (cyclohexanone) monooxygenase	32	529.7	901.5	0.77	50854.9	86544.9	371.8	0.4
MAB_4409	-	Probable hydrogen peroxide-inducible genes activator	19	83.8	146.9	0.81	4774.2	8371.65	63.1	0.4
MAB_0762	-	Conserved hypothetical protein	27	154.8	280.1	0.86	12541.2	22685	125.2	0.4
MAB_4142c	-	Conserved hypothetical protein	24	50.1	107.7	1.1	3609.6	7750.87	57.5	0.4
MAB_0594c	-	Probable acyl-CoA dehydrogenase FadE	16	19.2	42.2	1.14	921.1	2023.73	23	0.4
MAB_2019	-	Putative VanY-type carboxypeptidase	10	136	310.6	1.19	4079.1	9317.26	174.6	0.4
MAB_2281	-	Conserved hypothetical protein	14	90.1	212.4	1.24	3782.3	8919.72	122.3	0.4
MAB_3468	-	Putative transcriptional regulator, MerR family	11	57.9	136.4	1.24	1909.7	4500.64	78.5	0.4
MAB_2225c	-	Probable peptidase	22	17.8	44.7	1.33	1176.2	2949.02	26.9	0.4
MAB_0715c	-	Putative HTH-type transcriptional regulator AraC	13	95	253.2	1.41	3705.2	9876.68	158.2	0.4
MAB_2265c	-	Probable L-ectoine synthase	9	44.3	138.3	1.64	1195.9	3732.87	94	0.4
MAB_1044c	-	Hypothetical glyoxalase/bleomycin resistance protein	9	21.7	116.8	2.43	586.2	3153.84	95.1	0.4
MAB_1916c	-	3-methyl-2-oxobutanoate hydroxymethyltransferase	14	4.1	30.1	2.88	171.9	1265.37	26	0.4
MAB_4508	-	Putative membrane protein, MmpL	29	11.4	0.1	-6.56	989.6	10.49	-11.3	0.41
MAB_2458c	-	Putative transcriptional regulator, TetR family	9	32.7	2.9	-3.48	882.7	78.86	-29.8	0.41
MAB_4131	-	Hypothetical protein MAB_4131	8	431.3	41.5	-3.38	10352.4	994.99	-389.9	0.41
MAB_4071	-	Hypothetical protein MAB_4071	7	93.2	29.7	-1.65	1956.8	624.75	-63.4	0.41
MAB_3491	-	Putative ATP-dependent Clp protease	3	184.5	59.7	-1.63	1660.5	537.09	-124.8	0.41
MAB_1747	-	Hypothetical protein MAB_1747	8	6.3	2.1	-1.61	151.5	49.47	-4.3	0.41
MAB_2188	-	Sec-independent protein translocase protein TatC homolog	13	54.4	20.6	-1.4	2122.2	802.28	-33.8	0.41
MAB_0629	-	Hypothetical protein MAB_0629	4	97.5	39.8	-1.29	1169.5	477.92	-57.6	0.41
MAB_0993c	-	Putative transcriptional regulator, LysR family	17	59.5	25.4	-1.23	3036	1295.32	-34.1	0.41
MAB_2593	-	Putative transcriptional regulator, TetR	9	107	49	-1.13	2888.8	1323.46	-58	0.41
MAB_2021c	-	Putative carboxymuconolactone decarboxylase	9	55	25.8	-1.09	1484.4	697.3	-29.2	0.41
MAB_4376c	-	Putative acetoacetyl-CoA synthetase	42	19.5	9.2	-1.08	2452.6	1160.73	-10.3	0.41
MAB_3165c	-	Conserved hypothetical protein	10	222.2	106.9	-1.06	6667	3207.25	-115.3	0.41
MAB_1827c	-	Bacteriophage protein	14	163.2	85	-0.94	6854.8	3569.65	-78.2	0.41
MAB_4720c	-	Hypothetical protein MAB_4720c	5	307.3	162.7	-0.92	4609.8	2440.69	-144.6	0.41
MAB_2446c	-	Putative pirin-like protein	15	99.6	53	-0.91	4480.8	2383.73	-46.6	0.41
MAB_0725c	-	Conserved hypothetical protein	8	252.1	137	-0.88	6050.3	3288.38	-115.1	0.41
MAB_0260	-	Probable transcriptional regulator, TetR	10	92.4	51.6	-0.84	2770.7	1547.35	-40.8	0.41
MAB_4467	-	Hypothetical protein MAB_4467	11	277.5	157.4	-0.82	9157.8	5193.69	-120.1	0.41
MAB_0341	-	Putative transcriptional regulator, TetR family	8	793.8	507.6	-0.65	19051.5	12183	-286.2	0.41
MAB_3315	-	Putative ABC transporter ATP-binding protein	31	26.8	17.4	-0.62	2491.4	1622.1	-9.3	0.41
MAB_0047	-	Probable PPE family protein	22	692.7	461.5	-0.59	45715	30458.2	-231.2	0.41
MAB_2039	-	Probable lipase LipH (carboxylesterase)	23	439.7	334.6	-0.39	30338.2	23085.8	-105.1	0.41
MAB_4310c	-	Putative membrane protein, MmpL family	42	248.2	329.6	0.41	31271.7	41524.5	81.4	0.41
MAB_0056c	-	ATP-dependent helicase HrpA	71	210	316.8	0.59	44729.6	67475.7	106.8	0.41
MAB_0852	-	Possible conserved polyketide synthase associated protein PapA2	22	147.3	226.3	0.62	9723.1	14938.5	79	0.41
MAB_2082	-	Conserved hypothetical protein	23	144.7	224.5	0.63	9987.1	15491.5	79.8	0.41
MAB_2919c	-	Probable dipeptidyl peptidase IV	47	36.5	56.3	0.63	5140.5	7935.5	19.8	0.41
MAB_3697	-	Putative epimerase/dehydratase	11	240.4	371.8	0.63	7934.1	12269.7	131.4	0.41
MAB_2622c	-	Branched-chain amino acid ABC transporter (LivF)	14	157.5	257.5	0.71	6613.5	10813.6	100	0.41
MAB_3094c	-	Conserved hypothetical protein	9	416.9	691.7	0.73	11257	18675.5	274.8	0.41
MAB_3530c	-	Conserved hypothetical protein	13	56.2	96.6	0.78	2193.3	3766.9	40.3	0.41
MAB_4835	-	Hypothetical protein MAB_4835	4	239.7	412.6	0.78	2876.5	4950.73	172.9	0.41
MAB_3753c	-	Conserved hypothetical protein	5	146.1	258.2	0.82	2191.5	3872.47	112.1	0.41
MAB_3260c	-	Conserved hypothetical protein	15	69.9	124.5	0.83	3143.7	5603.07	54.7	0.41
MAB_2680c	-	Putative transcriptional regulator, LysR family	12	142.7	257	0.85	5135.9	9252.52	114.4	0.41
MAB_0377	-	Putative transcriptional regulator, TetR family	6	620.8	1214	0.97	11174.2	21851.3	593.2	0.41
MAB_0069	-	Major facilitator family transporter	15	288.1	591.7	1.04	12964.6	26624.4	303.6	0.41
MAB_2314c	-	Beta-lactamase-like	13	100.2	205.8	1.04	3908.9	8027.1	105.6	0.41
MAB_3177	-	Putative FAD-dependent pyridine nucleotide-disulphide oxidoreductase	16	131.3	303.6	1.21	6304.6	14572.7	172.3	0.41
MAB_0692c	-	Probable sugar transporter	20	67.1	188.7	1.49	4024.9	11320.7	121.6	0.41
MAB_3576c	-	Phosphopantetheine attachment site domain protein	5	8.4	26.5	1.65	126.3	396.84	18	0.41
MAB_2149	-	Hypothetical protein MAB_2149	12	39.1	127.8	1.71	1406.3	4602.19	88.8	0.41
MAB_2700c	-	Lipoprotein signal peptidase	8	3.5	17	2.26	85.1	407.18	13.4	0.41
MAB_1563	-	Conserved hypothetical protein	15	1.7	11.5	2.73	78.3	519.2	9.8	0.41
MAB_2332c	-	Putative methylated-DNA:protein-cysteine methyltransferase	10	29.5	214.6	2.87	883.6	6438.13	185.2	0.41
MAB_3184	-	Conserved hypothetical protein	11	33	254.1	2.94	1089.4	8385.06	221.1	0.41
MAB_0905	-	Putative enoyl-CoA hydratase/isomerase	11	25.5	9.4	-1.44	842.4	310.27	-16.1	0.42
MAB_1170	-	Conserved hypothetical protein	8	322.9	140.9	-1.2	7750.8	3380.71	-182.1	0.42
MAB_4426	-	Putative transcription regulator, ArsR family	4	1333.7	654.7	-1.03	16004	7856.33	-679	0.42
MAB_3124	-	Probable enoyl-CoA hydratase	6	91.6	46.5	-0.98	1648.8	837.53	-45.1	0.42
MAB_3610c	-	Hypothetical protein MAB_3610c	9	42.8	21.8	-0.97	1154.9	589.18	-21	0.42
MAB_2816c	-	Putative luciferase-like protein	26	152.8	79.3	-0.95	11914.8	6182.15	-73.5	0.42
MAB_1667	-	Conserved hypothetical protein	5	267.1	143	-0.9	4006.2	2145.12	-124.1	0.42
MAB_4224	-	Probable serine/threonine-protein kinase	34	81	44.1	-0.88	8257.4	4498.3	-36.9	0.42
MAB_3985c	-	Conserved hypothetical protein	10	119.9	67.8	-0.82	3598	2032.88	-52.2	0.42
MAB_0990c	-	Conserved hypothetical protein	22	62.4	38.2	-0.71	4115.1	2523.98	-24.1	0.42
MAB_4741c	-	Putative terminal quinol oxidase, subunit I	22	427.8	265.5	-0.69	28232.5	17521	-162.3	0.42
MAB_2780c	-	Putative transporter	20	204.3	135.7	-0.59	12260.3	8144.77	-68.6	0.42
MAB_4029	-	Putative YrbE family protein	20	219.8	157.7	-0.48	13187.6	9461.44	-62.1	0.42
MAB_0970c	-	Probable drug resistance transporter	31	264	193	-0.45	24551.8	17953.1	-71	0.42
MAB_4050c	-	Probable monooxygenase	41	170.1	219.4	0.37	20918	26988.8	49.4	0.42
MAB_4690c	-	Probable non-ribosomal peptide synthetase PstA	145	215	280	0.38	93530.2	121813	65	0.42
MAB_0425c	-	Acetyl-CoA synthetase	31	379.3	502.2	0.4	35273.7	46700.1	122.9	0.42
MAB_3698	-	Putative ABC transporter, ATP-binding protein	40	156.4	209.9	0.42	18766.9	25182.7	53.5	0.42
MAB_1870	-	Putative beta-lactamase	10	14.8	28.2	0.93	444.8	845.33	13.4	0.42
MAB_0997c	-	Conserved hypothetical protein	17	95.8	185.4	0.95	4886.4	9455.16	89.6	0.42
MAB_2102	-	Probable peptidase	15	80.9	182.8	1.18	3638.5	8225.42	101.9	0.42
MAB_1926	-	Putative transcriptional regulatory protein PrrA	11	14	38.6	1.47	461	1274.48	24.7	0.42
MAB_4512c	-	Putative Mce family protein	21	118.5	334	1.49	7466.2	21041.9	215.5	0.42
MAB_0206	-	Possible aminotransferase/cysteine desulfurase	19	0.7	2.3	1.65	42.5	133.61	1.6	0.42
MAB_3246c	-	Probable chromosome partition protein Smc	28	4.2	15.8	1.91	352.9	1329.42	11.6	0.42
MAB_4381c	-	Putative transcriptional regulator, LysR family	18	7.5	31.7	2.07	407	1714.27	24.2	0.42
MAB_3726	-	Putative transcriptional regulator, WhiB family	4	26.6	154.5	2.54	319.1	1853.82	127.9	0.42
MAB_3989c	-	Conserved hypothetical protein	10	44	444.4	3.34	1320.2	13331.5	400.4	0.42
MAB_2324	-	Possible tRNA/rRNA methyltransferase	9	75.4	11.9	-2.66	2034.5	321.37	-63.4	0.43
MAB_0509c	-	Probable peptidase M1, membrane alanine aminopeptidase	33	6.7	1.7	-1.98	665.2	168.48	-5	0.43
MAB_0934	-	Conserved hypothetical integral membrane protein	6	49.1	13	-1.92	884.5	234.12	-36.1	0.43
MAB_2107	-	Conserved hypothetical protein	6	55.5	20.6	-1.43	998.9	371.32	-34.9	0.43
MAB_2239	-	Putative GntR-family transcriptional regulator	14	11.7	4.7	-1.3	489.8	198.62	-6.9	0.43
MAB_1125c	-	Hypothetical acetyltransferase, GNAT family	7	39.2	16.2	-1.28	823.8	340.21	-23	0.43
MAB_3786c	-	Hypothetical protein MAB_3786c	11	40.1	18.4	-1.12	1323.5	607.27	-21.7	0.43
MAB_3480	-	Putative short chain dehydrogenase/reductase	14	30.1	15.2	-0.99	1264.3	638.03	-14.9	0.43
MAB_3328	-	Putative aldehyde dehydrogenase	23	45.7	27.1	-0.76	3152.7	1866.88	-18.6	0.43
MAB_4657c	-	Putative short-chain dehydrogenase/reductase	19	211.9	127.3	-0.73	12075.5	7255.42	-84.6	0.43
MAB_3856c	-	Putative lipoprotein LprB precursor	9	111.5	67.6	-0.72	3010	1824.1	-43.9	0.43
MAB_3077c	-	Conserved hypothetical protein	15	152.2	95.3	-0.68	6847.1	4286.71	-56.9	0.43
MAB_4518c	-	Putative YrbE family protein	6	629.1	395	-0.67	11323.4	7110.28	-234.1	0.43
MAB_4198	-	Conserved hypothetical protein	13	196.1	131.2	-0.58	7649.8	5117.74	-64.9	0.43
MAB_2268c	-	Conserved hypothetical protein	29	220.2	152.4	-0.53	19153.9	13259.7	-67.7	0.43
MAB_4089c	-	Putative transcriptional regulator, TetR family	17	793.8	557.2	-0.51	40484.9	28418.3	-236.6	0.43
MAB_0766	-	Hypothetical conserved integral membrane protein	15	152.8	217.6	0.51	6875.6	9793.13	64.8	0.43
MAB_2026	-	Putative peptidyl-arginine deiminase	22	196.7	294.8	0.58	12985.1	19454.2	98	0.43
MAB_2410c	-	Conserved hypothetical protein	20	258.8	394.5	0.61	15529.4	23671.2	135.7	0.43
MAB_2071	-	Probable short-chain dehydrogenase/reductase	11	291.6	467.2	0.68	9622.9	15417	175.6	0.43
MAB_4415	-	Probable amidase	26	131.8	214.8	0.7	10279.8	16751.1	83	0.43
MAB_0880	-	Conserved hypothetical protein	23	130.7	214.8	0.72	9015.3	14822.5	84.2	0.43
MAB_2697c	-	Hypothetical protein MAB_2697c	6	338.6	584.4	0.79	6095.1	10519.8	245.8	0.43
MAB_3462c	-	Putative transcriptional regulator, TetR family	7	158.8	276.8	0.8	3335.3	5812.93	118	0.43
MAB_0765	-	Hypothetical conserved integral membrane protein	3	661.8	1197.5	0.86	5956.6	10777.1	535.6	0.43
MAB_0187	-	Conserved hypothetical protein	11	658.9	1214.8	0.88	21744.6	40087.2	555.8	0.43
MAB_0300c	-	Putative transcriptional regulator, TetR family	8	627.3	1155	0.88	15055.4	27719.6	527.7	0.43
MAB_2932c	-	Probable xanthine/uracil permease	29	49.6	91.1	0.88	4319.4	7927.23	41.5	0.43
MAB_2190	-	Conserved hypothetical protein	15	9.1	17	0.89	411.1	763.34	7.8	0.43
MAB_0663	-	Probable cyclic synthetase (peptide synthase)	64	73.3	138.5	0.92	14078	26599.8	65.2	0.43
MAB_0616	-	Conserved hypothetical protein	16	56.8	110.4	0.96	2726.5	5299.38	53.6	0.43
MAB_0844	-	Hypothetical protein MAB_0844	13	189.7	370.8	0.97	7397.7	14462.5	181.1	0.43
MAB_0592c	-	Conserved hypothetical protein	6	170.4	344.9	1.02	3067.5	6208.58	174.5	0.43
MAB_2123	-	Putative peptide synthetase MbtF	86	6.7	14.1	1.07	1732.8	3639.65	7.4	0.43
MAB_4378c	-	Putative citrate lyase beta subunit	12	39.7	84.6	1.09	1430.1	3043.84	44.8	0.43
MAB_0498c	-	Conserved hypothetical protein	4	275.3	651.6	1.24	3304.1	7819.2	376.3	0.43
MAB_3565	-	Putative transcriptional regulator, TetR family	9	18.9	46.5	1.3	511.1	1255.27	27.6	0.43
MAB_1593c	-	Probable formate dehydrogenase, A chain	42	5.8	14.4	1.31	731.9	1811.41	8.6	0.43
MAB_1769	-	Hypothetical protein MAB_1769	11	42.1	114.9	1.45	1389.9	3792.26	72.8	0.43
MAB_1172c	-	Conserved hypothetical protein	6	79.4	235	1.57	1428.8	4229.29	155.6	0.43
MAB_2913	-	Putative TetR-family regulatory protein	11	20.7	62.8	1.6	682.1	2071.48	42.1	0.43
MAB_0407c	-	Conserved hypothetical protein (metallophospho esterase?)	10	0.5	11.6	4.53	15.1	348.15	11.1	0.43
MAB_2950c	-	Conserved hypothetical protein	6	156.7	4.4	-5.15	2821.2	79.24	-152.3	0.44
MAB_4593c	-	Conserved hypothetical protein	6	12.7	0	-3.78	229	0	-12.7	0.44
MAB_1753	-	Hypothetical protein MAB_1753	15	8.4	1.8	-2.22	377.8	81.17	-6.6	0.44
MAB_2463	-	Putative sulfonate ABC transporter, permease	21	15	6.6	-1.19	947.3	414.46	-8.5	0.44
MAB_3910	-	Serine peptidase	19	215.4	98.9	-1.12	12276.8	5639.14	-116.4	0.44
MAB_1813	-	Bacteriophage protein	8	177.4	91	-0.96	4258.6	2183.62	-86.5	0.44
MAB_0747	-	Putative phosphate ABC transporter, permease protein	19	420.3	265.2	-0.66	23955.5	15114.9	-155.1	0.44
MAB_3417c	-	Probable NADPH-dependent FMN reductase	4	358.9	232.3	-0.63	4307.2	2787.7	-126.6	0.44
MAB_4482	-	Putative phosphotransferase	15	280.1	181.7	-0.62	12605.9	8174.85	-98.5	0.44
MAB_4007c	-	Ribonucleoside-diphosphate reductase, beta subunit	21	143.4	100.5	-0.51	9031.3	6332.15	-42.8	0.44
MAB_0156c	-	Iron-sulfur cluster-binding protein, RIESKE family	31	160.6	123.4	-0.38	14933.1	11480.5	-37.1	0.44
MAB_0776	-	Hypothetical protein MAB_0776	13	713.6	562.9	-0.34	27830.9	21951.2	-150.8	0.44
MAB_4907	-	Myo-inositol-1-phosphate synthase	16	0.1	0	-0.1	3.4	0	-0.1	0.44
MAB_4187	-	Peptide deformylase	7	0	0.1	0.14	0	2.08	0.1	0.44
MAB_3454	-	Conserved hypothetical protein	29	96.5	122.7	0.35	8398.1	10670.7	26.1	0.44
MAB_4494c	-	Conserved hypothetical protein	20	229.8	310.7	0.44	13786.2	18640.2	80.9	0.44
MAB_4321	-	Possible putrescine oxidase	28	182	253.9	0.48	15288.3	21324.8	71.9	0.44
MAB_4006	-	Putative lipase/esterase/beta-lactamase	26	152.3	213.4	0.49	11881.3	16642.5	61	0.44
MAB_0551	-	Conserved hypothetical protein	12	326.7	462	0.5	11762.2	16632.8	135.3	0.44
MAB_0778	-	Conserved hypothetical protein (lipoprotein LppU?)	17	435.1	621.4	0.51	22191.1	31692.4	186.3	0.44
MAB_0628	-	Conserved hypothetical protein	41	91.9	135.3	0.56	11307.1	16646	43.4	0.44
MAB_4509c	-	Conserved hypothetical protein	39	96.7	146.8	0.6	11314.8	17178.2	50.1	0.44
MAB_0773	-	Hypothetical protein MAB_0773	17	68.1	105.6	0.63	3471.5	5387.8	37.6	0.44
MAB_0786	-	Hypothetical protein MAB_0786	9	471.9	741.3	0.65	12740.1	20015.5	269.5	0.44
MAB_0116	-	Hypothetical protein MAB_0116	5	701.6	1160.6	0.73	10524.1	17408.7	459	0.44
MAB_0387	-	Conserved hypothetical protein	11	246.3	410.1	0.74	8129.4	13533.5	163.8	0.44
MAB_2419c	-	Hypothetical protein MAB_2419c	10	168.6	285.5	0.76	5057.2	8565.34	116.9	0.44
MAB_4436c	-	Conserved hypothetical protein	4	634	1122.1	0.82	7608	13465.7	488.1	0.44
MAB_2847c	-	Conserved hypothetical protein	13	163.7	326.4	1	6385.9	12731	162.7	0.44
MAB_0839c	-	Conserved hypothetical protein	7	291.2	614.6	1.08	6116.2	12905.9	323.3	0.44
MAB_0427	-	Probable dipeptide-transport integral membrane protein ABC transporter DppB	22	252.5	567.2	1.17	16662.6	37435.7	314.7	0.44
MAB_3078	-	Putative transcriptional regulator, TetR family	12	96.4	216.1	1.17	3469	7779.09	119.7	0.44
MAB_1248	-	Probable RNA polymerase sigma factor	12	67	160.7	1.26	2412.7	5784.56	93.7	0.44
MAB_0519	-	Peptidase S13 (D-alanyl-D-alanine carboxypeptidase	14	24.1	58.5	1.28	1011.9	2457.29	34.4	0.44
MAB_1082c	-	Hypothetical large-conductance mechanosensitive channel	5	8.9	22.7	1.36	132.9	340.49	13.8	0.44
MAB_2282	-	Putative flavin-dependent reductase	7	11.2	31.7	1.5	235.6	665.14	20.5	0.44
MAB_0052	-	Conserved hypothetical protein	10	124.3	365.2	1.55	3729.3	10956.3	240.9	0.44
MAB_2218	-	Sulfonate ABC transporter periplasmic sulfonate-binding protein SsuA	15	85.4	312.8	1.87	3841.3	14074	227.4	0.44
MAB_3561c	-	Conserved hypothetical protein	11	38.5	159.8	2.05	1270.5	5273.26	121.3	0.44
MAB_2964	-	Conserved hypothetical protein	8	4.1	17.4	2.09	98.4	418.01	13.3	0.44
MAB_1136	-	Possible transcriptional regulatory protein TetR	7	67.1	303.9	2.18	1409	6381.06	236.8	0.44
MAB_0772c	-	Hypothetical protein MAB_0772c	4	25.8	225.8	3.13	309.7	2709.64	200	0.44
MAB_2980	-	Hypothetical protein MAB_2980	4	50.1	454.2	3.18	601.2	5450.7	404.1	0.44
MAB_1927	-	Putative sensor-type histidine kinase PrrB	12	97.5	11.6	-3.07	3509.7	419.12	-85.8	0.45
MAB_3159c	-	Probable malate:quinone oxidoreductase Mqo	17	0.3	0.1	-2.3	12.9	2.63	-0.2	0.45
MAB_3689	-	Putative methyltransferase	12	39.4	15.2	-1.38	1418.1	546.58	-24.2	0.45
MAB_4147c	-	Hypothetical MCE-family protein	12	82.9	38.1	-1.12	2984.6	1372.95	-44.8	0.45
MAB_0185c	-	Probable arabinosyltransferase B	50	22	10.2	-1.11	3299.6	1531.36	-11.8	0.45
MAB_0836c	-	Putative enoyl-CoA hydratase/isomerase	13	62.2	29	-1.1	2426.6	1131.98	-33.2	0.45
MAB_1884c	-	Probable pyruvate dehydrogenase E1 component AceE	48	6.1	3.1	-0.98	882.9	447.46	-3	0.45
MAB_1686	-	Hypothetical protein MAB_1686	12	59.7	30.9	-0.95	2149.9	1110.63	-28.9	0.45
MAB_1858	-	Probable ABC transporter antibiotic-transport ATP-binding protein	7	15.5	8.2	-0.93	326.2	171.77	-7.4	0.45
MAB_2717c	-	Conserved hypothetical protein	16	35.1	18.5	-0.92	1683.6	890.19	-16.5	0.45
MAB_4421	-	Putative succinate dehydrogenase	20	595.3	318.3	-0.9	35717.9	19095.9	-277	0.45
MAB_2118	-	Hypothetical protein MAB_2118	7	57	31.9	-0.84	1197.3	670.55	-25.1	0.45
MAB_1066	-	Hypothetical protein MAB_1066	13	209.4	117.9	-0.83	8168.2	4598.5	-91.5	0.45
MAB_4486	-	3-hydroxyisobutyrate dehydrogenase	8	474.9	279.3	-0.77	11397.6	6703.65	-195.6	0.45
MAB_2286	-	Conserved hypothetical protein	22	93.9	62.1	-0.6	6198.5	4099.69	-31.8	0.45
MAB_4792	-	Putative transcriptional regulator	10	540.2	357.9	-0.59	16205.6	10738.2	-182.2	0.45
MAB_2273	-	Putative MFS transporter	22	33.5	22.5	-0.57	2212.1	1486.14	-11	0.45
MAB_1375	-	Probable sugar ABC transporter, ATP-binding protein SugC	17	7.9	5.4	-0.56	404.7	274.45	-2.6	0.45
MAB_4924	-	Conserved hypothetical protein	10	716.5	497.2	-0.53	21493.7	14916.8	-219.2	0.45
MAB_0601	-	Hypothetical protein MAB_0601	7	306.5	229.1	-0.42	6436	4811.94	-77.3	0.45
MAB_2650	-	Putative membrane protein, MmpL family	62	184	144.3	-0.35	34220.9	26845.2	-39.7	0.45
MAB_0513	-	Putative monooxygenase	46	96	76.6	-0.33	13245.6	10567.1	-19.4	0.45
MAB_3785c	-	Probable conserved lipoprotein LppF	19	78.6	111.1	0.5	4479.8	6332.26	32.5	0.45
MAB_2784c	-	UvrABC system protein C UvrC	31	46	67.1	0.55	4275.6	6244.07	21.2	0.45
MAB_3748	-	Putative luciferase-like oxidoreductase	22	135.8	212.5	0.65	8965.4	14027.1	76.7	0.45
MAB_0340	-	Hypothetical protein MAB_0340	16	110.8	182.8	0.72	5317.9	8776.73	72.1	0.45
MAB_3164c	-	Methionine aminopeptidase (MAP)	13	25.1	42.2	0.75	978	1646.65	17.1	0.45
MAB_3592c	-	Putative medium-chain acyl-CoA ligase	24	51.7	87.1	0.75	3721.4	6269.58	35.4	0.45
MAB_0207c	-	Probable quinone oxidoreductase	14	101.8	183.1	0.85	4274.8	7691.43	81.3	0.45
MAB_3374c	-	Conserved hypothetical protein	20	20.7	39.4	0.93	1240.1	2365.35	18.8	0.45
MAB_1019c	-	Probable glycosyl transferase	18	202.6	398.6	0.98	10937.8	21524.8	196.1	0.45
MAB_2205	-	Conserved hypothetical protein	24	116.2	241.3	1.05	8366.5	17372.3	125.1	0.45
MAB_4183c	-	Possible carboxylate-amine ligase	24	12.8	26.9	1.08	920.1	1939.97	14.2	0.45
MAB_0392c	-	Conserved hypothetical protein	21	79.9	173.1	1.12	5034.1	10906.8	93.2	0.45
MAB_4621c	-	Putative acetyltransferase	10	66.7	147.7	1.15	2001.9	4430.8	81	0.45
MAB_0931c	-	Putative glyoxalase/bleomycin resistance protein	6	50.2	120.6	1.26	903.9	2170.57	70.4	0.45
MAB_1782	-	Bacteriophage protein	28	9	27.5	1.62	753.7	2311.79	18.5	0.45
MAB_4253	-	Conserved hypothetical protein	13	22.6	80.4	1.83	882.3	3134.6	57.8	0.45
MAB_1411	-	Putative mechanosensitive ion channel	13	36.1	132.3	1.88	1406.2	5159.96	96.3	0.45
MAB_1921	-	Glutamate-ammonia-ligase adenylyltransferase GlnE	37	0.8	3.2	2.07	83.4	350.28	2.4	0.45
MAB_0135	-	Hypothetical protein MAB_0135	4	2.8	171.7	5.94	33.4	2059.84	168.9	0.45
MAB_2988	-	Conserved hypothetical protein (putative exonuclease)	19	8.1	0.7	-3.59	464.4	38.57	-7.5	0.46
MAB_2542	-	Conserved hypothetical protein (Pyridoxamine 5\'-phosphate oxidase-related, FMN-binding?)	10	72.1	11	-2.72	2162.8	329.24	-61.1	0.46
MAB_3537c	-	Conserved hypothetical protein	5	3.3	0	-2.11	49.5	0	-3.3	0.46
MAB_3626c	-	Possible biotin--acetyl-CoA-carboxylase ligase (BirA bifunctional protein)	6	71.4	21.5	-1.73	1285.2	386.97	-49.9	0.46
MAB_2424	-	Urease, beta subunit (UreB)	2	257	89.8	-1.52	1541.9	538.79	-167.2	0.46
MAB_2537c	-	Putative pyruvate decarboxylase	29	294.9	110.1	-1.42	25655.8	9581.51	-184.8	0.46
MAB_4555c	-	Possible glyoxalase/bleomycin resistance protein/ dioxygenase	3	184.8	77.9	-1.25	1663.1	701.2	-106.9	0.46
MAB_2878c	-	Conserved hypothetical protein	22	2.5	1.1	-1.2	163.8	71.36	-1.4	0.46
MAB_3073	-	Conserved hypothetical protein	10	162.7	72	-1.18	4881.5	2160.81	-90.7	0.46
MAB_4152c	-	Hypothetical MCE-family protein	15	38.2	18.4	-1.05	1718	829.8	-19.7	0.46
MAB_0505c	-	Putative glycosyl transferase	11	1.4	0.7	-1.04	46.4	22.61	-0.7	0.46
MAB_3486	-	Probable acyl-CoA dehydrogenase	14	33.8	17.2	-0.97	1421.3	723.61	-16.6	0.46
MAB_1525c	-	Putative transcriptional regulator, TetR family	15	16.9	9.4	-0.85	761.3	423.34	-7.5	0.46
MAB_0178	-	Hypothetical cutinase precursor	15	0.8	0	-0.84	35.5	0	-0.8	0.46
MAB_1683	-	Putative fatty acid desaturase	20	50.8	29.3	-0.8	3049.9	1756.66	-21.6	0.46
MAB_4718	-	Putative potassium uptake protein	11	313.5	211	-0.57	10345.8	6961.44	-102.6	0.46
MAB_4711	-	Conserved hypothetical protein	26	361.5	264.2	-0.45	28200.8	20611.5	-97.3	0.46
MAB_4474	-	Conserved hypothetical protein	18	0	0	0.06	0	2.29	0	0.46
MAB_0604c	-	Putative CoA-transferase beta subunit	14	0	0.1	0.08	0	2.37	0.1	0.46
MAB_0928c	-	Putative phosphoserine aminotransferase	12	0	0.1	0.09	0	2.21	0.1	0.46
MAB_4867c	-	Probable dCTP deaminase/DeoxyUTP pyrophosphatase	44	952.6	1135.5	0.25	125739	149886	182.9	0.46
MAB_4605c	-	Probable aldehyde dehydrogenase	30	178.8	245.4	0.46	16089.5	22086.8	66.6	0.46
MAB_1144c	-	Probable short-chain dehydrogenase/reductase	11	250	359.2	0.52	8251.3	11852.1	109.1	0.46
MAB_2306c	-	Putative oxidoreductase	12	146.4	224.8	0.62	5271.7	8091.68	78.3	0.46
MAB_0559	-	Probable carbonic anhydrase (carbonate dehydratase)	13	185.5	289.2	0.64	7235.2	11278.3	103.7	0.46
MAB_0699c	-	Probable 29 kDa antigen CFP29 (Bacteriocin CFP29)	16	74.6	121.5	0.7	3581.4	5831.23	46.9	0.46
MAB_0918c	-	Possible triacylglycerol lipase	34	140.7	231	0.71	14356.2	23565.3	90.3	0.46
MAB_4326c	-	Conserved hypothetical protein	7	404.6	688.7	0.77	8495.8	14462.4	284.1	0.46
MAB_3097	-	Hypothetical protein MAB_3097	5	4.9	8.4	0.78	73.2	125.59	3.5	0.46
MAB_3039c	-	Hypothetical phosphinothricin N-acetyltransferase	13	27.5	49	0.83	1072.2	1911.83	21.5	0.46
MAB_4109c	-	Putative methyltransferase	14	308.4	550.3	0.84	12952	23114.3	242	0.46
MAB_1409c	-	Putative drug antiporter protein precursor	19	15.5	28.4	0.87	884.4	1616.17	12.8	0.46
MAB_0262	-	Probable amino acid ABC transporter, ATP-binding	17	77.7	146.5	0.92	3961.9	7473.44	68.9	0.46
MAB_0368	-	Short-chain dehydrogenase/reductas	9	172.2	327.6	0.93	4649.7	8844.28	155.4	0.46
MAB_1865	-	Probable fatty-acid-CoA ligase FadD	28	12.1	26.6	1.13	1019.6	2238.49	14.5	0.46
MAB_0398c	-	Exodeoxyribonuclease V, alpha subunit (RecD)	13	66.2	150.8	1.19	2581.3	5880.31	84.6	0.46
MAB_0671	-	Conserved hypothetical protein	6	236.6	538.7	1.19	4258.1	9696.17	302.1	0.46
MAB_1193c	-	Conserved hypothetical protein (lipolytic enzyme G-D-S-L?)	15	20.7	47.5	1.2	930.1	2136.6	26.8	0.46
MAB_3609	-	Conserved hypothetical protein (NUDIX hydrolase?)	6	19.4	47.2	1.28	348.8	849.16	27.8	0.46
MAB_2594	-	Hypothetical protein MAB_2594	5	60.7	160.4	1.4	910.6	2406.51	99.7	0.46
MAB_2043	-	Putative transcriptional regulator, TetR	6	173.6	517	1.57	3125.4	9306.54	343.4	0.46
MAB_2735c	-	Conserved hypothetical protein	4	15.2	46.3	1.6	182.6	555.18	31.1	0.46
MAB_1198c	-	Conserved hypothetical protein	8	21.9	85.4	1.96	526.1	2050.45	63.5	0.46
MAB_3360c	-	Conserved hypothetical protein	8	13.5	55.2	2.03	323.4	1324.59	41.7	0.46
MAB_1902	-	Putative aminotransferase CobC	12	14	2.6	-2.42	502.2	93.94	-11.3	0.47
MAB_2034	-	Probable malonyl CoA-acyl carrier protein transacylase	8	28	13.1	-1.1	671.2	313.51	-14.9	0.47
MAB_2055	-	MaoC-like dehydratase	4	51.2	24.1	-1.08	614.3	289.74	-27	0.47
MAB_1778	-	Hypothetical protein MAB_1778	6	126.3	64.1	-0.98	2273.5	1152.94	-62.3	0.47
MAB_2374c	-	Conserved hypothetical protein	26	251.8	135.2	-0.9	19643.6	10545.8	-116.6	0.47
MAB_2989	-	Probable chloramphenicol acetyltransferase	16	73.9	40.2	-0.88	3545.1	1927.67	-33.7	0.47
MAB_0670	-	Conserved hypothetical protein	21	193.4	106.6	-0.86	12186	6715.97	-86.8	0.47
MAB_2702c	-	DNA polymerase IV family	21	25.2	14.7	-0.78	1590.6	924.57	-10.6	0.47
MAB_4246	-	Putative Na+/H+ antiporter	22	184.4	118.9	-0.63	12170	7847.69	-65.5	0.47
MAB_4790	-	Possible oxidoreductase	14	375.3	242.2	-0.63	15761.6	10172.5	-133.1	0.47
MAB_0847c	-	Probable aminotransferase	24	52.6	34.3	-0.62	3787.1	2466.65	-18.3	0.47
MAB_3885	-	Conserved hypothetical protein	13	55.7	36.3	-0.62	2170.9	1415.24	-19.4	0.47
MAB_0394c	-	Conserved hypothetical protein	21	164.3	110.4	-0.57	10351.1	6953.92	-53.9	0.47
MAB_0124	-	Conserved hypothetical protein (GGDEF domain)	13	1035.5	717.2	-0.53	40385.8	27971.6	-318.3	0.47
MAB_4286	-	Putative integral membrane cytochrome c biogenesis protein	20	675.8	468.5	-0.53	40548	28111.7	-207.3	0.47
MAB_4209c	-	Putative dioxygenase	19	259.8	181.8	-0.51	14809.4	10363.9	-78	0.47
MAB_0388c	-	Conserved hypothetical protein	20	149.4	106.1	-0.49	8961	6367.68	-43.2	0.47
MAB_1277	-	Conserved hypothetical protein (transferase?)	36	133	96	-0.47	14361.8	10371.9	-36.9	0.47
MAB_2112	-	Hypothetical protein MAB_2112	21	124.2	91.3	-0.44	7823.5	5749.39	-32.9	0.47
MAB_4918c	-	Pyruvate dehydrogenase E1 component alpha subunit	18	1160.4	899.2	-0.37	62663.8	48554.7	-261.3	0.47
MAB_4691c	-	Probable non-ribosomal peptide synthetase PstA	431	168.8	149.4	-0.18	218294	193156	-19.4	0.47
MAB_0640c	-	Probable molybdopterin biosynthesis protein MoeA	12	118.6	162.7	0.46	4267.9	5857.09	44.1	0.47
MAB_3522c	-	Probable nitrite reductase	37	76.5	105.1	0.46	8490.4	11669.5	28.6	0.47
MAB_2552c	-	Putative acetyltransferase	29	115.8	160.7	0.47	10078.5	13981.5	44.9	0.47
MAB_4883c	-	Exopolyphosphatase, putative	18	890.3	1236.5	0.47	48077.6	66769	346.1	0.47
MAB_4245c	-	Phosphoribosylglycinamide formyltransferase 2	19	236.3	340.8	0.53	13470.5	19425.1	104.5	0.47
MAB_1367c	-	Conserved hypothetical protein	14	37.9	56.6	0.58	1592.8	2376.19	18.7	0.47
MAB_0134c	-	Probable pyruvate dehydrogenase	28	635.7	954.9	0.59	53401.2	80209.7	319.1	0.47
MAB_3055c	-	Conserved hypothetical protein	11	78.1	124.1	0.67	2577.3	4095.98	46	0.47
MAB_0274c	-	Conserved hypothetical protein	7	587.4	949.1	0.69	12334.9	19931.3	361.7	0.47
MAB_0113	-	Conserved hypothetical protein	9	639.4	1050.3	0.72	17263.7	28358.2	410.9	0.47
MAB_0881	-	Hypothetical tRNA/rRNA methyltransferase	17	132.1	217.3	0.72	6735.8	11083.4	85.2	0.47
MAB_0549c	-	Putative heme/hemin ABC transporter, permease protein	13	246.8	416.2	0.75	9626.1	16230.5	169.3	0.47
MAB_2539c	-	Probable fatty-acid-CoA ligase FadD	38	89.8	154	0.78	10240.1	17555.2	64.2	0.47
MAB_0471	-	Conserved hypothetical transmembrane protein	9	306.5	548.3	0.84	8276.2	14804.6	241.8	0.47
MAB_1510	-	Alpha/beta hydrolase fold precursor	10	55.8	102.8	0.88	1675.3	3082.94	46.9	0.47
MAB_2564	-	Probable carbonic anhydrase	13	31.6	67.6	1.1	1231.1	2634.53	36	0.47
MAB_3538	-	Conserved hypothetical protein (diacylglycerol kinase?)	9	56.7	123.6	1.12	1531.4	3336.52	66.9	0.47
MAB_0205c	-	Conserved hypothetical protein	42	2.1	5	1.23	268.5	630.7	2.9	0.47
MAB_2860c	-	Conserved hypothetical protein	11	93.2	221.3	1.25	3075.5	7303.13	128.1	0.47
MAB_2592c	-	Conserved hypothetical protein	8	68.9	172.4	1.32	1654.3	4137.92	103.5	0.47
MAB_3506c	-	Putative short-chain dehydrogenase/reductase	10	31.7	93.3	1.56	951.9	2799.69	61.6	0.47
MAB_2549	-	Hypothetical protein MAB_2549	6	10	30.5	1.61	179.2	548.78	20.5	0.47
MAB_1707	-	Deoxyguanosinetriphosphate triphosphohydrolase-like protein	13	8	26.6	1.74	310.3	1036.86	18.6	0.47
MAB_2689	-	Probable acyltransferase	41	0.5	1.8	1.94	57.1	218.88	1.3	0.47
MAB_1361c	-	Probable O-methyltransferase	7	13.6	55.1	2.01	286.3	1156.9	41.5	0.47
MAB_1146	-	Hypothetical protein MAB_1146	4	49.8	204.1	2.03	598.2	2448.91	154.2	0.47
MAB_3020c	-	Hypothetical protein MAB_3020c	4	32.7	157.2	2.27	392.1	1886.79	124.6	0.47
MAB_1290c	-	Probable thiol peroxidase (Tpx)	7	18.4	97	2.4	385.7	2036.15	78.6	0.47
MAB_0681	-	Putative HTH-type transcriptional regulator	10	26	140.1	2.43	779.4	4202.24	114.1	0.47
MAB_1608c	-	conserved hypothetical protein	5	7.2	58.1	3.01	108	872.22	50.9	0.47
MAB_2600	-	Hypothetical protein MAB_2600	4	15.4	0.1	-7.47	184.8	1.04	-15.3	0.48
MAB_2886c	-	Hypothetical protein MAB_2886c	4	317.9	74.6	-2.09	3815	895.75	-243.3	0.48
MAB_0952	-	Conserved hypothetical protein	10	11.4	4.4	-1.36	341.9	133.13	-7	0.48
MAB_0626	-	Probable 4-hydroxy-2-oxovalerate aldolase (Hoa) / pyruvate carboxyltransferase	16	72.8	33.6	-1.11	3496.6	1614.66	-39.2	0.48
MAB_3373c	-	Conserved hypothetical protein	14	27	13.1	-1.04	1132.7	550.91	-13.9	0.48
MAB_0668c	-	Probable O-methyltransferase OmT	24	33	16.2	-1.03	2373	1165.69	-16.8	0.48
MAB_3792	-	Luciferase-like protein	13	1	0	-0.98	37.7	0	-1	0.48
MAB_3873c	-	Conserved hypothetical protein	7	325.8	165.1	-0.98	6840.9	3467.46	-160.6	0.48
MAB_4451c	-	Conserved hypothetical protein (hydrolase?)	17	115.2	63.9	-0.85	5876.3	3258.78	-51.3	0.48
MAB_2103	-	Conserved hypothetical protein	8	49.1	27.8	-0.82	1177.6	666.54	-21.3	0.48
MAB_3203	-	Hypothetical protein MAB_3203	7	114.7	70	-0.71	2409.2	1470.81	-44.7	0.48
MAB_2119c	-	Putative polyketide synthase MbtD	43	19.5	12.2	-0.68	2510	1568.65	-7.3	0.48
MAB_2868c	-	Conserved hypothetical protein	20	139.4	88	-0.66	8363	5279.76	-51.4	0.48
MAB_1520c	-	Probable membrane protein, MmpL family	48	24.2	15.9	-0.61	3489.9	2288.79	-8.3	0.48
MAB_1469	-	Probable glycogen phosphorylase GlgP	43	73.9	48.9	-0.6	9531.2	6309.25	-25	0.48
MAB_4589c	-	Putative phosphotransferase	26	109.8	72.2	-0.6	8563	5634.95	-37.5	0.48
MAB_2411c	-	Conserved hypothetical protein	12	105.8	74.9	-0.5	3810.1	2695.65	-31	0.48
MAB_4299c	-	Conserved hypothetical protein	11	552.8	403.4	-0.45	18241.9	13312.2	-149.4	0.48
MAB_3529	-	Conserved hypothetical protein	12	169.4	124.9	-0.44	6099.4	4495.92	-44.5	0.48
MAB_3981c	-	Probable zinc metalloprotease	33	174	140.8	-0.31	17224	13936.1	-33.2	0.48
MAB_4874c	-	Putative transposase/phage integrase	49	423.6	341.7	-0.31	62263.6	50237	-81.8	0.48
MAB_0552c	-	Probable conserved lipoprotein LpqF	24	262.8	329.9	0.33	18924.7	23755.8	67.1	0.48
MAB_4826	-	Conserved hypothetical protein (helicase?)	47	468.6	605.8	0.37	66065.9	85423.9	137.3	0.48
MAB_1065	-	Putative ABC transporter, ATP-binding protein	22	126.2	163.9	0.38	8331.6	10814.2	37.6	0.48
MAB_4743c	-	Putative dehydrogenase/reductase	22	551.3	715.5	0.38	36388.1	47220.5	164.1	0.48
MAB_4777c	-	Possible cellulase CelA (endoglucanase)	20	649.8	884.3	0.44	38985.7	53057.2	234.5	0.48
MAB_1971c	-	Probable DNA polymerase III epsilon subunit	23	82.8	113.1	0.45	5711.5	7801.36	30.3	0.48
MAB_0442	-	Putative transposase/integrase	32	281.5	387.6	0.46	27020.4	37213.2	106.2	0.48
MAB_0877c	-	Conserved hypothetical protein	6	264.1	373.7	0.5	4753.5	6727.47	109.7	0.48
MAB_4912c	-	Putative transcriptional regulator, TetR family	14	255.1	365.8	0.52	10713.2	15361.9	110.7	0.48
MAB_4927	-	Conserved hypothetical protein	9	159.8	229.2	0.52	4315.8	6189.69	69.4	0.48
MAB_1635	-	Conserved hypothetical protein	24	312	457.8	0.55	22461	32962.4	145.9	0.48
MAB_3853	-	Conserved hypothetical protein	6	169	267.8	0.66	3041.6	4819.86	98.8	0.48
MAB_2069	-	Conserved hypothetical protein	13	219.2	350.9	0.68	8548.5	13686.6	131.7	0.48
MAB_0753c	-	Probable tRNA-dihydrouridine synthase	14	269.4	433.5	0.69	11314.7	18205.2	164.1	0.48
MAB_3112	-	Conserved hypothetical protein	6	70.6	114.2	0.69	1271.3	2055.71	43.6	0.48
MAB_1420	-	Conserved hypothetical protein	16	53.7	89.5	0.74	2578.8	4296.6	35.8	0.48
MAB_3951	-	Conserved hypothetical protein	7	103.5	173	0.74	2173.3	3633.56	69.5	0.48
MAB_3148c	-	Probable polyketide synthase Pks5	106	22.2	37.5	0.76	7060.1	11917.1	15.3	0.48
MAB_0304	-	Hypothetical protein MAB_0304	5	153.7	284.3	0.89	2306.2	4265.23	130.6	0.48
MAB_1022	-	Conserved hypothetical protein (esterase?)	22	45.4	84.6	0.9	2997.3	5586.39	39.2	0.48
MAB_2719c	-	Conserved hypothetical protein	3	62.8	116.9	0.9	564.8	1051.69	54.1	0.48
MAB_0709	-	Conserved hypothetical protein	8	136.6	293.6	1.1	3278.2	7045.25	157	0.48
MAB_3644	-	Conserved hypothetical protein	5	16.8	36.2	1.1	252.4	542.61	19.3	0.48
MAB_0125c	-	Conserved hypothetical protein	16	284.2	630.4	1.15	13641.4	30258.9	346.2	0.48
MAB_0287	-	Probable fatty-acid-CoA ligase FadD	25	47.9	108.4	1.18	3595.8	8131.27	60.5	0.48
MAB_2640c	-	Putative multidrug resistance protein	4	73.2	178.9	1.29	878.3	2147.04	105.7	0.48
MAB_3535	-	Probable isochorismate synthase EntC	11	21	67	1.67	693.7	2211.34	46	0.48
MAB_3608	-	F420-0:gamma-glutamyl ligase	23	8.1	37.6	2.21	559.3	2593.9	29.5	0.48
MAB_4843	-	Hypothetical protein MAB_4843	2	342.6	2697.1	2.98	2055.3	16182.3	2354.5	0.48
MAB_3695	-	Hypothetical protein MAB_3695	4	14.4	1.5	-3.27	173.2	17.92	-12.9	0.49
MAB_1734	-	Bacteriophage protein	12	3.2	0	-2.06	113.6	0	-3.2	0.49
MAB_3395	-	Putative transcriptional regulator, TetR	5	4	1.2	-1.77	59.6	17.41	-2.8	0.49
MAB_0037c	-	Possible serine/threonine phosphatase Ppp	19	241.4	107.4	-1.17	13757.7	6120.01	-134	0.49
MAB_0812	-	Putative transcriptional regulator, IclR	16	10.1	5	-1.01	486.8	242.34	-5.1	0.49
MAB_4125	-	Putative nitrilotriacetate monooxygenase	24	6.2	3.2	-0.95	445.7	230.55	-3	0.49
MAB_0461	-	Hypothetical protein MAB_0461	6	163.3	87.4	-0.9	2940.1	1573.25	-75.9	0.49
MAB_4428	-	Putative short chain dehydrogenase/reductase	8	69.8	39	-0.84	1676.2	935.3	-30.9	0.49
MAB_4196	-	Thiamine biosynthesis protein ThiC	23	0.7	0	-0.8	51.1	0	-0.7	0.49
MAB_3477c	-	MscS Mechanosensitive ion channel	10	87	51.3	-0.76	2611.4	1540.29	-35.7	0.49
MAB_4854c	-	Putative transcriptional regulator, ArsR family	6	306.8	189.4	-0.7	5522.2	3408.93	-117.4	0.49
MAB_0586	-	Possible oxidoreductase	11	176.2	110.1	-0.68	5813.4	3633.36	-66.1	0.49
MAB_4932c	-	Conserved hypothetical protein	8	1407.5	875.8	-0.68	33780.1	21020.1	-531.7	0.49
MAB_2544c	-	Putative agmatine deiminase	14	144.2	91.1	-0.66	6056.3	3825.95	-53.1	0.49
MAB_4263	-	Putative membrane protein, MmpL	35	339.1	215.6	-0.65	35602.3	22633	-123.5	0.49
MAB_2384	-	Conserved hypothetical protein	5	144.9	95	-0.61	2174	1424.98	-49.9	0.49
MAB_2421c	-	Conserved hypothetical protein	11	260.2	170.9	-0.61	8587.4	5640.63	-89.3	0.49
MAB_2815c	-	NCS1 nucleoside transporter family protein	33	133.6	87.9	-0.6	13222.5	8700.69	-45.7	0.49
MAB_0104	-	Probable enoyl-CoA hydratase/isomerase	12	259	177.1	-0.55	9325.4	6376.42	-81.9	0.49
MAB_0027c	-	Conserved hypothetical protein	14	1189.8	818.1	-0.54	49971.4	34360	-371.7	0.49
MAB_1199	-	Probable threonine dehydratase	10	0.4	0	-0.53	13.4	0	-0.4	0.49
MAB_4392	-	Conserved hypothetical protein	18	151.1	105.8	-0.51	8158.4	5715.86	-45.2	0.49
MAB_0514	-	Probable oxidoreductase EphD	16	211.2	153.3	-0.46	10135.4	7360.35	-57.8	0.49
MAB_2491c	-	Conserved hypothetical protein	12	370.8	289.6	-0.36	13348.7	10424.9	-81.2	0.49
MAB_4773	-	Probable heme oxygenase	16	400.9	312.9	-0.36	19244.3	15019.4	-88	0.49
MAB_4789c	-	Hypothetical protein MAB_4789c	18	501.1	389.9	-0.36	27061.1	21056.2	-111.2	0.49
MAB_0771c	-	Hypothetical major facilitator transporter	42	286.3	224.1	-0.35	36078.8	28237.5	-62.2	0.49
MAB_1137c	-	Putative membrane protein, MmpL family	58	180.8	150.8	-0.26	31462.4	26243.3	-30	0.49
MAB_4931	-	Possible conserved polyketide synthase associated protein	20	1186.4	995.4	-0.25	71183.8	59721.4	-191	0.49
MAB_0140c	-	Probable monooxygenase	33	814.8	993.1	0.29	80669.9	98312	178.2	0.49
MAB_1951c	-	Conserved hypothetical protein (phosphoesterase?)	43	37.2	50.6	0.44	4803.2	6526.37	13.4	0.49
MAB_1810	-	Bacteriophage protein	27	125.1	173.5	0.47	10132.6	14051.9	48.4	0.49
MAB_1208c	-	Conserved hypothetical protein (hemolysin?)	12	88.8	129	0.54	3196.1	4642.62	40.2	0.49
MAB_4037	-	Hypothetical protein MAB_4037	16	43.2	63.4	0.55	2074.7	3044.78	20.2	0.49
MAB_3664	-	Conserved hypothetical protein	9	39.3	66.2	0.75	1062.2	1788.35	26.9	0.49
MAB_3971	-	Conserved hypothetical protein	3	389.9	661.6	0.76	3509	5953.95	271.7	0.49
MAB_2176	-	Probable ABC transporter, permease protein	13	49.1	83.6	0.77	1913.3	3259.3	34.5	0.49
MAB_1567	-	Probable HNH endonuclease precursor	9	129.2	236.6	0.87	3489.2	6387.02	107.3	0.49
MAB_3242	-	Isopentenyl-diphosphate delta-isomerase	16	115.1	219.2	0.93	5526.2	10522.4	104.1	0.49
MAB_0768	-	Conserved hypothetical protein	7	183.1	368.6	1.01	3845.3	7740.23	185.5	0.49
MAB_0297	-	Probable isochorismatase (phenazine biosynthesis) PhzD	13	30.6	66.3	1.11	1194.7	2584.07	35.6	0.49
MAB_1418	-	Hypothetical protein MAB_1418	7	111.4	314.6	1.5	2339.4	6606.08	203.2	0.49
MAB_0701	-	Probable M18-family aminopeptidase 2	18	29.2	88.5	1.6	1578.2	4781.68	59.3	0.49
MAB_0711	-	Conserved hypothetical protein	4	302.7	960.1	1.67	3632.5	11521.6	657.4	0.49
MAB_3552	-	Conserved hypothetical protein	6	6.8	26.5	1.97	122.3	477.86	19.8	0.49
MAB_1860	-	Probable ABC transporter antibiotic-transport integral membrane protein	14	10.5	60.5	2.52	442	2543.01	50	0.49
MAB_2017	-	Hypothetical immunogenic protein antigen 84	13	0.1	1.1	4.01	2.7	43.27	1	0.49
MAB_1989c	-	Hypothetical protein MAB_1989c	7	100	35.7	-1.48	2099	750.74	-64.2	0.5
MAB_4769c	-	Probable conserved membrane protein, MmpS	4	489.3	261.5	-0.9	5872.2	3138.15	-227.8	0.5
MAB_0926	-	Probable glycosyltransferase	13	95.1	51.5	-0.89	3709.1	2006.75	-43.7	0.5
MAB_2285	-	Probable Na+/H+ antiporter	17	94.3	51	-0.89	4811.5	2603.06	-43.3	0.5
MAB_2091	-	Hypothetical protein similar to Patatin	21	449.1	256.2	-0.81	28294.5	16143	-192.9	0.5
MAB_0630	-	Conserved hypothetical protein	32	45.3	26	-0.8	4344.3	2497.11	-19.2	0.5
MAB_4620c	-	Hypothetical protein MAB_4620c	14	58.7	33.6	-0.8	2466.1	1411.81	-25.1	0.5
MAB_0055c	-	Transcription regulator LysR family	15	652.7	391.5	-0.74	29371.5	17619.3	-261.2	0.5
MAB_4774c	-	Hypothetical protein MAB_4774c	6	196.2	118.5	-0.73	3531.2	2133.3	-77.7	0.5
MAB_3216c	-	Putative transcriptional regulator, TetR family	11	36.6	22.8	-0.68	1208	752.6	-13.8	0.5
MAB_4568c	-	Putative Mce family protein	15	261.2	163.1	-0.68	11753.9	7337.68	-98.1	0.5
MAB_1464	-	Conserved hypothetical protein	6	206.8	141.6	-0.55	3722.7	2548.66	-65.2	0.5
MAB_2453c	-	Conserved hypothetical protein	10	167.2	115.9	-0.53	5016.8	3476.05	-51.4	0.5
MAB_2325	-	Putative short-chain dehydrogenase/reductase	11	151.1	106.1	-0.51	4986.9	3502.85	-45	0.5
MAB_4662c	-	Conserved hypothetical protein	8	751.1	535	-0.49	18025.8	12838.9	-216.1	0.5
MAB_2079	-	Conserved hypothetical protein (transglutaminase?)	17	125.9	91.7	-0.46	6420.7	4674.86	-34.2	0.5
MAB_4888	-	Hypothetical protein MAB_4888	7	612	451.3	-0.44	12851.2	9477.94	-160.6	0.5
MAB_4625	-	Putative transcriptional regulator, TetR family	14	271.1	203.7	-0.41	11385.6	8554.21	-67.4	0.5
MAB_0608	-	Probable short-chain dehydrogenase/reductase	12	0.1	0	-0.09	2.3	0	-0.1	0.5
MAB_0305	-	Putative aminotransferase	23	0	0	-0.06	2.7	0	0	0.5
MAB_1023c	-	Conserved hypothetical protein	28	209.3	291	0.48	17577	24445	81.8	0.5
MAB_2737c	-	Probable enoyl-CoA hydratase/isomerase	13	262	383.7	0.55	10216.5	14965.1	121.8	0.5
MAB_4803	-	Hypothetical protein MAB_4803	6	886.4	1312.5	0.57	15955.3	23624.3	426.1	0.5
MAB_0351	-	Catalase	30	206.3	308.5	0.58	18563.9	27767.7	102.3	0.5
MAB_0706c	-	Hypothetical protein MAB_0706c	17	211	318.6	0.59	10759	16249.1	107.6	0.5
MAB_4220c	-	Hypothetical protein MAB_4220c	6	200.3	337.6	0.75	3604.9	6076.73	137.3	0.5
MAB_2165	-	Probable acetolactate synthase, large subunit	37	39.3	74.6	0.93	4357.2	8277.22	35.3	0.5
MAB_1890c	-	Conserved hypothetical protein	6	32.7	64.5	0.98	588.7	1161.35	31.8	0.5
MAB_4201c	-	Putative transcriptional regulator, TetR family	6	31.9	64.6	1.02	574	1163.06	32.7	0.5
MAB_3081	-	Short-chain dehydrogenase/reductase	9	24.7	53.2	1.11	666.3	1435.84	28.5	0.5
MAB_3371c	-	Conserved hypothetical protein	13	22.7	56.6	1.32	886.7	2206.5	33.8	0.5
MAB_2283	-	Putative oxidoreductase	21	108.1	277.7	1.36	6813.4	17494.9	169.5	0.5
MAB_1197	-	Probable cystathionine gamma-synthase (CGS)	14	11.4	29.8	1.39	477.6	1253.46	18.5	0.5
MAB_4530	-	Conserved hypothetical protein	6	0	1.6	1.39	0	29.22	1.6	0.5
MAB_1298c	-	Conserved hypothetical protein	6	34.6	98.5	1.51	622.7	1772.79	63.9	0.5
MAB_3368c	-	Putative transcriptional regulator, AsnC family	10	36	122.4	1.77	1080.3	3672.04	86.4	0.5
MAB_1807	-	Bacteriophage protein	18	0.9	0.1	-3.49	48.4	4.32	-0.8	0.51
MAB_2160c	-	Putative lipoprotein LppK precursor	3	4	0	-2.31	35.6	0	-4	0.51
MAB_1183	-	Conserved hypothetical protein (rhodanese-like)	3	90.1	30.3	-1.57	811.1	272.27	-59.9	0.51
MAB_4952c	-	Conserved hypothetical protein	4	1.9	0	-1.51	22.2	0	-1.9	0.51
MAB_2953	-	Hypothetical protein MAB_2953	12	51.2	18.3	-1.48	1843.4	659.93	-32.9	0.51
MAB_3517	-	Putative hydrolase, alpha/beta fold LipV	17	60.4	26.6	-1.18	3079.3	1357.47	-33.8	0.51
MAB_4324c	-	Putative acetyltransferase, GNAT	16	54.5	24.3	-1.17	2614.3	1165.45	-30.2	0.51
MAB_0571	-	Cysteinyl-tRNA synthetase	30	2	0.9	-1.16	179.9	80.59	-1.1	0.51
MAB_3445c	-	Hypothetical protein MAB_3445c	15	73	34.2	-1.09	3283.5	1538.62	-38.8	0.51
MAB_1221	-	Possible 4-carboxymuconolactone decarboxylase	6	190.3	102.6	-0.89	3424.8	1846.7	-87.7	0.51
MAB_4795c	-	Putative transcriptional regulator, LysR family	13	215.3	119.5	-0.85	8397.1	4660.94	-95.8	0.51
MAB_1767	-	Hypothetical protein MAB_1767	9	63	35.3	-0.84	1701.7	952.46	-27.7	0.51
MAB_3198c	-	Hypothetical protein MAB_3198c	7	15.1	8.7	-0.81	318	181.71	-6.5	0.51
MAB_4479	-	Putative transcriptional regulator, TetR family	10	46.7	27.3	-0.77	1401	820.31	-19.4	0.51
MAB_0057	-	Putative short chain dehydrogenase/reductase	9	2169.7	1318.5	-0.72	58582.5	35598.9	-851.2	0.51
MAB_4040c	-	Conserved hypothetical protein	16	29.6	18	-0.72	1421.5	862.15	-11.7	0.51
MAB_0951	-	Putative aminoglycoside phosphotransferase	12	45.2	27.7	-0.71	1625.5	995.49	-17.5	0.51
MAB_3730c	-	Hypothetical protein MAB_3730c	4	94.8	59	-0.68	1138	708.38	-35.8	0.51
MAB_2966c	-	Possible hemoglobine-related protein HMP	7	0.6	0	-0.65	11.9	0	-0.6	0.51
MAB_3623	-	Probable transcriptional regulatory, AraC family	10	133.6	85	-0.65	4006.6	2549.1	-48.6	0.51
MAB_4438	-	Conserved hypothetical protein	21	506.7	333.9	-0.6	31919	21034	-172.8	0.51
MAB_2502	-	Conserved hypothetical protein	22	49.2	32.7	-0.59	3244.6	2156.34	-16.5	0.51
MAB_3279c	-	Putative phosphatase/kinase	18	32.4	21.8	-0.57	1750	1174.99	-10.6	0.51
MAB_0145c	-	Probable transcriptional regulator, TetR family	9	314.1	216.6	-0.54	8480.8	5848.72	-97.5	0.51
MAB_2716c	-	Probable manganese transport transmembrane protein	31	61.9	42.7	-0.54	5754.3	3970.12	-19.2	0.51
MAB_4880c	-	Amidophosphoribosyltransferase (PurF)	40	565.6	392.6	-0.53	67875.7	47117.2	-173	0.51
MAB_4916c	-	Putative dihydrolipoamide acyltransferase component	18	538.3	377.7	-0.51	29068.7	20398.1	-160.6	0.51
MAB_4087	-	Conserved hypothetical protein	16	518.3	370.4	-0.48	24880.2	17781.5	-147.9	0.51
MAB_3573c	-	HAD-superfamily phosphatase, subfamily IIIC:FkbH	23	73.8	54.9	-0.43	5090.4	3789.64	-18.9	0.51
MAB_1382	-	Putative oxidoreductase EphD	29	218.8	164	-0.42	19039.2	14268.7	-54.8	0.51
MAB_4130	-	Probable peptidase	40	47.9	36.6	-0.39	5749.2	4388.8	-11.3	0.51
MAB_3075c	-	Hypothetical protein MAB_3075c	10	188.1	146.2	-0.36	5643.9	4387.17	-41.9	0.51
MAB_4746	-	Putative membrane protein, MmpL	53	148.7	116	-0.36	23641	18448.8	-32.7	0.51
MAB_1958c	-	Conserved hypothetical protein	13	213.4	167	-0.35	8322.6	6511.64	-46.4	0.51
MAB_2077	-	Probable monooxygenase	40	410.4	466.1	0.18	49248.7	55932.2	55.7	0.51
MAB_3788c	-	Conserved hypothetical protein	24	50.9	65.5	0.36	3665.1	4714.89	14.6	0.51
MAB_4937	-	Conserved hypothetical protein	35	828.2	1069.3	0.37	86956.5	112280	241.2	0.51
MAB_4447	-	Sulfate ABC transporter, periplasmic protein	16	466.2	631.2	0.44	22376.9	30296.7	165	0.51
MAB_3099c	-	Putative transcriptional regulator, AsnC family	8	74.3	106	0.51	1782.9	2543.71	31.7	0.51
MAB_3943	-	Conserved hypothetical protein (alkylhydroperoxidase?)	7	139.4	202.1	0.54	2926.9	4244.93	62.8	0.51
MAB_0824	-	Putative L-carnitine dehydratase	25	36.8	53.7	0.55	2756.5	4027.33	16.9	0.51
MAB_1729	-	Conserved hypothetical protein (phage protein?)	18	127.7	187.6	0.55	6896.8	10131.9	59.9	0.51
MAB_4748c	-	Conserved hypothetical protein (pyridoxamine 5\'-phosphate oxidase?)	11	246.9	360.3	0.55	8147.1	11891.5	113.5	0.51
MAB_3484c	-	Conserved hypothetical protein	10	150.2	221.1	0.56	4506.3	6634.15	70.9	0.51
MAB_3867	-	Hypothetical protein MAB_3867	6	148.5	220.4	0.57	2673.1	3967.99	71.9	0.51
MAB_0077	-	Putative transcriptional regulator, IclR family	9	726.7	1098.6	0.6	19622.2	29661.9	371.8	0.51
MAB_2440	-	Putative protein CrcB homolog 2	6	624.9	947.6	0.6	11247.9	17056.8	322.7	0.51
MAB_2345	-	Conserved hypothetical protein	15	8.5	14	0.71	383.6	628.01	5.4	0.51
MAB_4398c	-	Conserved hypothetical protein	11	311.8	525	0.75	10290.2	17325.4	213.2	0.51
MAB_0690	-	Probable protease II PrtB	47	15.1	26.6	0.82	2133.9	3754.89	11.5	0.51
MAB_4030	-	Putative Mce family protein	16	176.7	315.2	0.83	8481.5	15128	138.5	0.51
MAB_2115	-	Probable inositol monophosphatase CysQ	7	117	212.1	0.86	2457.5	4454.93	95.1	0.51
MAB_4223	-	Probable glutamine-binding protein GlnH	18	63.4	118.2	0.9	3426.2	6382.95	54.8	0.51
MAB_3144	-	Putative ABC transporter, ATP-binding protein	25	49	96	0.97	3674.9	7200.87	47	0.51
MAB_3048c	-	Putative tRNA-i(6)A37 modification enzyme MiaB	21	20.2	42.2	1.06	1274.5	2659.67	22	0.51
MAB_2199c	-	Probable precorrin-8X methylmutase CobH	6	8.5	20.5	1.26	153.7	369.17	12	0.51
MAB_1780	-	Hypothetical protein MAB_1780	9	48.8	136.1	1.48	1318.3	3675.93	87.3	0.51
MAB_2253	-	Conserved hypothetical protein (MerR?)	12	15.6	49.8	1.67	562.4	1792.36	34.2	0.51
MAB_4250	-	Conserved hypothetical protein	6	0.5	2.8	2.62	8.1	49.9	2.3	0.51
MAB_1623	-	Probable phosphoglycerate mutase	3	9.5	112.6	3.56	85.7	1013.71	103.1	0.51
MAB_3151	-	Putative TetR-family transcriptional regulator	13	0	3.5	6.91	1.1	135.71	3.5	0.51
MAB_3591c	-	DNA-binding response regulator MtrA	10	5.1	1.7	-1.58	153	51.09	-3.4	0.52
MAB_1644	-	Conserved hypothetical protein	15	19.9	10	-1	894.7	448.39	-9.9	0.52
MAB_4846	-	Conserved hypothetical protein	5	501.9	262.1	-0.94	7528.7	3931.3	-239.8	0.52
MAB_1620	-	Conserved hypothetical protein	19	10.6	5.7	-0.9	602.7	322.85	-4.9	0.52
MAB_1220	-	Probable dehydrogenase/reductase	10	147.7	80.1	-0.88	4430.9	2403.25	-67.6	0.52
MAB_4700c	-	Conserved hypothetical protein	15	121.7	67.9	-0.84	5474.8	3055.12	-53.8	0.52
MAB_1048c	-	Probable class II aldolase	8	154.1	90.5	-0.77	3699.3	2171.41	-63.7	0.52
MAB_1796	-	Bacteriophage tape measure protein (TMP)	73	32.3	19.2	-0.75	7081.4	4200.62	-13.2	0.52
MAB_3425c	-	Putative cobalamin synthesis protein	12	14.6	8.7	-0.75	524.8	312.66	-5.9	0.52
MAB_4129c	-	Conserved hypothetical protein	7	69.7	42.1	-0.73	1464	883.34	-27.7	0.52
MAB_1838	-	Endonuclease	15	88.4	54.4	-0.7	3979.8	2446.01	-34.1	0.52
MAB_1599	-	Conserved hypothetical membrane protein	23	72.8	48.2	-0.59	5021.5	3326.72	-24.6	0.52
MAB_0233	-	Putative phage tail tape measure protein TMP	72	47.8	32.2	-0.57	10314.7	6956.09	-15.5	0.52
MAB_2240	-	Putative ferredoxin	6	147.7	100.7	-0.55	2658.3	1811.73	-47	0.52
MAB_0172	-	Probable phosphoesterase	3	0.4	0	-0.45	3.3	0	-0.4	0.52
MAB_4889	-	GCN5-related N-acetyltransferase	6	722.1	536.3	-0.43	12997.8	9652.57	-185.8	0.52
MAB_1663	-	Probable oxygen-independent coproporphyrinogen III oxidase HemN	16	66.8	50	-0.42	3207.8	2399.38	-16.8	0.52
MAB_2063c	-	Probable acid-CoA ligase	10	651.1	492	-0.4	19531.5	14760.9	-159	0.52
MAB_4288	-	Conserved hypothetical protein	11	325.2	251.5	-0.37	10732.4	8301.09	-73.7	0.52
MAB_2495	-	Probable acyl-CoA dehydrogenase	18	237.8	185.7	-0.36	12838.8	10028.6	-52	0.52
MAB_4895c	-	Replicative DNA helicase	23	0	0	-0.06	2.9	0	0	0.52
MAB_2045	-	Putative hydrolase (alpha/beta fold)	15	384.2	466.2	0.28	17289.8	20979.4	82	0.52
MAB_0958c	-	Putative oxidoreductase	15	182.4	236.9	0.38	8209	10662.3	54.5	0.52
MAB_1200	-	Conserved hypothetical protein	19	184.9	244.5	0.4	10540.4	13935.3	59.6	0.52
MAB_4567c	-	Putative Mce family protein	14	425.8	562.8	0.4	17885.6	23637.7	137	0.52
MAB_4642c	-	Conserved hypothetical protein (putative alanine racemase)	33	215	284.1	0.4	21285.3	28126.1	69.1	0.52
MAB_2867	-	Conserved hypothetical protein	12	95.2	128.2	0.43	3425.8	4615.9	33.1	0.52
MAB_4093	-	Putative allophanate hydrolase	37	372.5	500.6	0.43	41349.6	55564.9	128.1	0.52
MAB_0649c	-	Putative monooxygenase	15	196.9	268.4	0.45	8858.4	12078.1	71.5	0.52
MAB_4764c	-	Conserved hypothetical protein	14	236.6	326.2	0.46	9936.5	13702	89.7	0.52
MAB_4624	-	Putative phenylacetic acid degradation protein	9	390.4	545.6	0.48	10540.5	14730.7	155.2	0.52
MAB_0284c	-	Major facilitator superfamily	19	294.4	425.9	0.53	16782.1	24277.4	131.5	0.52
MAB_2741	-	Conserved hypothetical protein	11	129.1	190.4	0.56	4259	6283.66	61.4	0.52
MAB_3424c	-	Conserved hypothetical protein	5	180.1	266.8	0.57	2701.3	4002.37	86.7	0.52
MAB_4587c	-	Conserved hypothetical protein	17	126.9	188.9	0.57	6470.3	9635.79	62.1	0.52
MAB_4096c	-	Conserved hypothetical protein	14	261.2	390	0.58	10972.4	16380.4	128.8	0.52
MAB_4303	-	Alpha galactosidase precursor	17	138.4	218.3	0.66	7058	11133.4	79.9	0.52
MAB_0349c	-	Putative hydrolase, alpha/beta fold	6	560.8	892.3	0.67	10095	16061.6	331.5	0.52
MAB_2395	-	Probable acyl-CoA dehydrogenase FadE	14	222.2	359.1	0.69	9330.6	15082	136.9	0.52
MAB_2887	-	Conserved hypothetical protein	11	68.8	110.8	0.69	2271.4	3655.01	41.9	0.52
MAB_0428	-	Probable peptide ABC transporter DppC	15	135.7	219.8	0.7	6107.3	9889.69	84.1	0.52
MAB_3147c	-	Probable conserved polyketide synthase associated protein	25	16.4	26.9	0.72	1226.7	2019.86	10.6	0.52
MAB_4902c	-	Conserved hypothetical protein	9	158.6	261.3	0.72	4281.3	7053.77	102.7	0.52
MAB_2656	-	Probable carbonic anhydrase (carbonate dehydratase)	21	17	29.6	0.8	1068.1	1865.85	12.7	0.52
MAB_0433	-	Type II secretion system protein E	16	507	894	0.82	24335	42913	387	0.52
MAB_2601	-	Hypothetical protein MAB_2601	2	113.8	201.1	0.82	682.6	1206.45	87.3	0.52
MAB_2220c	-	Conserved hypothetical protein	12	28.9	51.6	0.84	1040.2	1859.3	22.8	0.52
MAB_2256	-	Probable polyketide synthase	71	27.3	48.8	0.84	5813.3	10385.6	21.5	0.52
MAB_2926c	-	Putative oxidoreductase (molybdopterin dehydrogenase?)	15	20.5	37.4	0.87	920.5	1683.17	16.9	0.52
MAB_0790	-	Hypothetical protein MAB_0790	10	527.2	969.5	0.88	15815.8	29085.3	442.3	0.52
MAB_3504	-	Putative ABC transporter, ATP-binding protein	11	119.5	219.6	0.88	3945	7247.07	100.1	0.52
MAB_3878	-	Probable lipase/esterase LipG	14	103	190	0.88	4327.1	7978.21	86.9	0.52
MAB_4244c	-	Conserved hypothetical protein	10	90.8	167.2	0.88	2724.8	5016.06	76.4	0.52
MAB_0102	-	Putative methyltransferase	7	573	1105.9	0.95	12033.1	23222.8	532.8	0.52
MAB_2388	-	Conserved hypothetical protein (lactoylglutathione lyase and related lyases?)	12	59.8	119.3	1	2151.4	4296.4	59.6	0.52
MAB_2555	-	Conserved hypothetical protein	10	109	220	1.01	3271.3	6599.22	110.9	0.52
MAB_0512	-	Probable aminotransferase/cysteine desulfurase	30	113	228.8	1.02	10169.9	20590	115.8	0.52
MAB_3547	-	Conserved hypothetical protein	13	0	1.4	1.27	0	55.35	1.4	0.52
MAB_2704	-	Conserved hypothetical protein	4	52.3	137	1.39	627.9	1644.53	84.7	0.52
MAB_0916c	-	Putative polysaccharide deacetylase	15	12.4	1.8	-2.78	558.9	81.27	-10.6	0.53
MAB_1809	-	Bacteriophage protein	25	0.9	0.1	-2.75	64.3	9.57	-0.7	0.53
MAB_3157c	-	Possible magnesium-chelatase	24	11.4	3	-1.91	818.1	218.08	-8.3	0.53
MAB_1151	-	Hypothetical protein MAB_1151	2	972.9	260.2	-1.9	5837.4	1561.07	-712.7	0.53
MAB_0695	-	Putative fumarate reductase/succinate dehydrogenase	24	7.2	2.1	-1.79	520.6	150.71	-5.1	0.53
MAB_2710c	-	Putative kinase ArgK	9	8.9	3	-1.57	240.5	80.97	-5.9	0.53
[truncated: 2,943 more rows]

## Sheet: AMK
#Orf	Name	Desc	Sites	Mean Ctrl	Mean Exp	log2FC	Sum Ctrl	Sum Exp	Delta Mean	p-value
MAB_0001	dnaA	Chromosomal replication initiator protein DnaA	345	2389.2	1502.9	-0.67	2472809	1.55545e+06	-886.3	0
MAB_0002	dnaN	DNA polymerase III, beta subunit (DnaN)	350	2097.1	1227.5	-0.77	2.20193e+06	1.28887e+06	-869.6	0
MAB_p01	-	Putative transcriptional rgulator (plasmid)	333	2371	1472.5	-0.69	2.36865e+06	1.47107e+06	-898.5	0
MAB_p02	-	Conserved hypothetical protein (plasmid)	333	2293.3	1371.5	-0.74	2291030	1370171	-921.8	0
MAB_p04c	-	Putative resolvase/invertase/recombinase (plasmid)	340	2153.1	1258.4	-0.77	2.19618e+06	1.28361e+06	-894.7	0
MAB_p06	-	Mercuric reductase MerA (plasmid)	361	1848.7	1090.9	-0.76	2.00211e+06	1.18142e+06	-757.8	0
MAB_p22c	-	Mercuric transporter MerT (plasmid)	343	2114.4	1232.6	-0.78	2.17575e+06	1.26836e+06	-881.8	0
MAB_0004	recF	DNA replication and repair protein RecF	359	1829.6	1073.6	-0.77	1.97043e+06	1.15624e+06	-756	0.0001
MAB_0008	-	Hypothetical protein MAB_0008	373	1201.6	656.2	-0.87	1344565	734270	-545.4	0.0001
MAB_0009	-	Hypothetical protein MAB_0009	380	1193.5	654.4	-0.87	1360637	746023	-539.1	0.0001
MAB_p05c	-	Mercury resistance operon repressor MerR (plasmid)	346	1939.4	1153.5	-0.75	2.01314e+06	1.19732e+06	-786	0.0001
MAB_p08	-	Alkylmercury (organomercurial) lyase MerB (plasmid)	364	1720.5	1019.4	-0.76	1.8788e+06	1.11315e+06	-701.1	0.0001
MAB_0005	-	Conserved hypothetical protein	351	1796.4	1058.8	-0.76	1.8916e+06	1.11487e+06	-737.6	0.0002
MAB_p03	-	Conserved hypothetical protein (plasmid)	330	2282.1	1345.6	-0.76	2259316	1.33214e+06	-936.5	0.0002
MAB_0003	gnD	6-phosphogluconate dehydrogenase Gnd	357	1882.5	1123.2	-0.75	2.01617e+06	1.20291e+06	-759.3	0.0003
MAB_0006	-	DNA gyrase (subunit B) GyrB (DNA topoisomerase)	387	1535.8	911.9	-0.75	1.7831e+06	1.05876e+06	-623.9	0.0003
MAB_0011c	-	Hypothetical protein MAB_0011c	396	1022.3	610.5	-0.74	1.21453e+06	725243	-411.9	0.0004
MAB_p07	-	Mercuric transporter MerH (plasmid)	348	1811.9	1067.9	-0.76	1.89158e+06	1.11485e+06	-744	0.0004
MAB_p09	-	Probable FAD-dependent pyridine nucleotide-disulphide oxidoreductase (plasmid)	380	1547.3	920.7	-0.75	1.76388e+06	1.04957e+06	-626.6	0.0004
MAB_p12	-	Conserved hypothetical protein (plasmid)	378	1189.5	686.5	-0.79	1.34887e+06	778456	-503	0.0007
MAB_0010c	-	Hypothetical protein MAB_0010c	392	1031	599.9	-0.78	1.21249e+06	705479	-431.1	0.0009
MAB_p13	-	Conserved hypothetical protein (plasmid)	422	1034.6	643.8	-0.68	1.30976e+06	815113	-390.7	0.0009
MAB_p10	-	Putative resolvase/invertase/recombinase (plasmid)	378	1404.9	870.6	-0.69	1.59321e+06	987215	-534.4	0.0024
MAB_p11	-	Conserved hypothetical protein (plasmid)	379	1371.7	880.8	-0.64	1.55964e+06	1.00151e+06	-490.9	0.0033
MAB_0013c	-	Probable arylamine n-acetyl transferase	405	925.2	629.8	-0.55	1.12413e+06	765257	-295.4	0.0049
MAB_0012c	-	Hypothetical protein MAB_0012c	397	922.6	615.9	-0.58	1098847	733591	-306.7	0.005
MAB_0007	-	Hypothetical protein MAB_0007	392	1333.9	863.5	-0.63	1.56861e+06	1.01545e+06	-470.4	0.0052
MAB_p14	-	Conserved hypothetical protein (plasmid)	405	919.4	612.8	-0.59	1.11706e+06	744494	-306.6	0.0056
MAB_2061c	-	Putative transcriptional regulator, TetR family	8	140	39.5	-1.83	3359.7	948.01	-100.5	0.0069
MAB_1719	-	Conserved hypothetical protein	17	97.4	24.1	-2.01	4966.7	1230.27	-73.3	0.011
MAB_0014	-	Hypothetical protein MAB_0014	405	931	653.9	-0.51	1.13115e+06	794523	-277.1	0.013
MAB_2396	-	Probable acetyltransferase	19	138.9	391.2	1.49	7915.9	22298.8	252.3	0.016
MAB_0015	-	Hypothetical protein MAB_0015	410	926.8	659.2	-0.49	1.14001e+06	810782	-267.7	0.017
MAB_4529	-	Putative membrane protein, MmpL	37	3.4	0.8	-2.07	378.4	90.12	-2.6	0.019
MAB_0659	-	Putative dioxygenase	23	8.6	59.8	2.79	596.1	4127.26	51.2	0.02
MAB_4098c	-	Probable peptide synthetase NRP	123	222.2	116.6	-0.93	82001.5	43039.9	-105.6	0.024
MAB_0554	-	Putative hydrolase, alpha/beta fold family	13	291.6	48.4	-2.59	11374.3	1887.77	-243.2	0.025
MAB_p15c	-	TraA/ATP-dependent exoDNAse/relaxase (plasmid)	473	927.8	700.3	-0.41	1.31649e+06	993775	-227.4	0.026
MAB_p16c	-	Putative replication protein RepA (plasmid)	461	765.2	584.2	-0.39	1.05823e+06	807953	-181	0.026
MAB_0262	-	Probable amino acid ABC transporter, ATP-binding	17	205.2	29.2	-2.81	10464.1	1490.78	-175.9	0.027
MAB_2495	-	Probable acyl-CoA dehydrogenase	18	188.4	64.7	-1.54	10173	3493.78	-123.7	0.027
MAB_0016	-	Conserved hypothetical protein	449	911.6	686.1	-0.41	1.22796e+06	924125	-225.6	0.03
MAB_0494	-	Conserved hypothetical protein	25	389.3	167.3	-1.22	29196.4	12544.5	-222	0.031
MAB_0704c	-	Hypothetical protein MAB_0704c	11	156.5	373.4	1.25	5165.5	12320.8	216.8	0.031
MAB_0868c	-	Conserved hypothetical protein	17	247.1	82.9	-1.58	12603.7	4226.6	-164.3	0.031
MAB_0863	-	Conserved hypothetical protein	2	133.3	431.8	1.7	799.9	2590.66	298.5	0.032
MAB_4110c	-	Probable acetyltransferase AtfA	35	132.9	345.3	1.38	13951.5	36253.2	212.4	0.032
MAB_4026c	-	Probable transcriptional regulatory protein TetR	15	59.8	175.7	1.56	2690.4	7908.5	116	0.034
MAB_4778c	-	Hypothetical protein MAB_4778c	3	1583.7	271.8	-2.54	14253	2446.29	-1311.9	0.034
MAB_0018c	-	Putative methyltransferase	464	766	589.1	-0.38	1.06633e+06	820031	-176.9	0.035
MAB_p17	-	Conserved hypothetical protein (plasmid)	464	765.7	589.3	-0.38	1.06579e+06	820286	-176.4	0.036
MAB_0017	-	Conserved hypothetical protein	454	775.8	593.4	-0.39	1.05668e+06	808238	-182.4	0.037
MAB_4595c	-	Putative Mce family protein	12	20.6	112.3	2.45	740.2	4042	91.7	0.037
MAB_3170c	-	Probable protease/peptidase	19	89.1	308.6	1.79	5078	17592.2	219.5	0.038
MAB_4850c	-	Phosphate ABC transporter, permease protein PstA-1	15	108.9	315.1	1.53	4898.3	14178	206.2	0.038
MAB_2305c	-	Conserved hypothetical protein	7	389	135.8	-1.52	8168.5	2851.42	-253.2	0.039
MAB_2217	-	Sulfonate ABC transporter, ATP-binding subunit SsuB	7	82.8	2.4	-5.13	1738.1	49.47	-80.4	0.04
MAB_1255c	-	Probable exodeoxyribonuclease VII large subunit XseA	10	72.5	16.1	-2.17	2173.8	482.34	-56.4	0.041
MAB_0019	-	DNA gyrase (subunit A) GyrA (DNA topoisomerase)	493	720.6	554.6	-0.38	1.06579e+06	820288	-166	0.043
MAB_0752c	-	Putative transcriptional regulator	26	952.7	2186	1.2	74310.9	170508	1233.3	0.046
MAB_0447c	-	Hypothetical protein MAB_0447c	9	255.1	629.9	1.3	6888.9	17008.1	374.8	0.047
MAB_3625c	-	Conserved hypothetical transmembrane protein	8	11.5	68.1	2.56	276.9	1633.89	56.5	0.051
MAB_3968	-	Putative sulfotransferase	26	83.3	14.6	-2.52	6494.4	1135.71	-68.7	0.051
MAB_4893c	-	Integrase/transposase	74	848.6	1243.7	0.55	188379	276091	395.1	0.054
MAB_0404c	-	Putative acetyltransferase	11	113.1	44	-1.36	3733.4	1453.03	-69.1	0.057
MAB_4057c	-	Hypothetical glycosyl transferase	24	13.5	53.2	1.98	969.1	3830.12	39.7	0.057
MAB_0853	-	Probable esterase/lipase LipP	19	32.7	173	2.4	1864.5	9859.94	140.3	0.058
MAB_2971c	-	Putative oxidoreductase	23	132.4	499	1.91	9138.5	34428.9	366.5	0.059
MAB_1952c	-	Cobalamin synthase CobS	10	24.5	120.8	2.3	733.5	3624.88	96.4	0.061
MAB_3203	-	Hypothetical protein MAB_3203	7	327	98.6	-1.73	6866.2	2070.95	-228.3	0.062
MAB_2477c	-	Probable monooxygenase	35	216.6	442.8	1.03	22739.7	46492.9	226.2	0.063
MAB_1309c	-	Hypothetical protein MAB_1309c	1	3.6	96	4.75	10.7	288.1	92.5	0.065
MAB_1665	-	Heat-inducible transcription repressor HrcA	16	15.9	3.7	-2.12	765	176.25	-12.3	0.068
MAB_1205	-	Conserved hypothetical protein	30	124	55.7	-1.16	11163.7	5011.25	-68.4	0.07
MAB_4384	-	Putative transcriptional regulator, TetR family	10	24.5	115.4	2.24	734.5	3461.81	90.9	0.07
MAB_4149c	-	Hypothetical MCE-family protein LprN	19	572.5	71.1	-3.01	32634.2	4055.31	-501.4	0.071
MAB_0196c	-	Putative transcriptional regulator, GntR family	22	328.5	612	0.9	21682.8	40394.2	283.5	0.073
MAB_0741c	-	Conserved hypothetical protein	3	129.2	29.2	-2.14	1163.2	263.12	-100	0.074
MAB_2213	-	Putative thioesterase	14	54.3	12.8	-2.08	2278.9	537.69	-41.5	0.074
MAB_4952c	-	Conserved hypothetical protein	4	0	0.4	0.5	0	4.93	0.4	0.078
MAB_0504c	-	Conserved hypothetical membrane protein	11	28.6	2.4	-3.55	943.9	80.72	-26.2	0.079
MAB_3125c	-	Conserved hypothetical protein	18	114.4	42.6	-1.42	6176	2302.79	-71.7	0.079
MAB_0507	-	Conserved hypothetical protein	29	202	112.5	-0.85	17577	9783.37	-89.6	0.08
MAB_3262c	-	Conserved hypothetical protein	13	49.9	8.8	-2.5	1945.9	342.99	-41.1	0.08
MAB_0595c	-	Probable acyl-CoA dehydrogenase FadE	13	66.9	8.9	-2.92	2610.5	345.87	-58.1	0.083
MAB_1180c	-	Hypothetical protein MAB_1180c	4	821.1	168.2	-2.29	9853.2	2018.55	-652.9	0.083
MAB_2999c	-	Possible alternative RNA polymerase SigI	13	227.6	71.5	-1.67	8876.6	2789.05	-156.1	0.083
MAB_0796c	-	Hypothetical protein MAB_0796c	7	348.3	883.1	1.34	7313.7	18544.7	534.8	0.084
MAB_0407c	-	Conserved hypothetical protein (metallophospho esterase?)	10	0.1	1.9	3.98	3.6	56.65	1.8	0.087
MAB_0108c	-	Hypothetical protein MAB_0108c	1	27.2	447	4.04	81.5	1340.87	419.8	0.089
MAB_p18c	-	Conserved hypothetical protein (plasmid)	462	705.9	566.4	-0.32	978353	784988	-139.5	0.09
MAB_3937	-	Hypothetical protein MAB_3937	3	13.6	120.8	3.16	122	1087.14	107.2	0.092
MAB_3589c	-	Probable conserved lipoprotein LpqB	27	126.9	385.7	1.6	10275.2	31242.8	258.9	0.097
MAB_0176	-	Antigen 85-A precursor	22	114.2	62.9	-0.86	7535.3	4148.88	-51.3	0.1
MAB_0254c	-	Putative phosphoglycerate mutase	17	503.7	139.7	-1.85	25689	7122.49	-364	0.1
MAB_0950c	-	Putative amino acid permease family protein	29	63	152.3	1.27	5478.6	13252.8	89.4	0.1
MAB_1397c	-	Conserved hypothetical protein	4	82.8	306.8	1.89	993.6	3681.49	224	0.1
MAB_1542c	-	Probable amino acid permease	24	53.3	12.3	-2.12	3838.6	882.88	-41.1	0.1
MAB_1821	-	Conserved hypothetical protein	69	45.5	20.3	-1.17	9426.8	4195.8	-25.3	0.1
MAB_2286	-	Conserved hypothetical protein	22	141.7	54.2	-1.39	9354.1	3575.49	-87.6	0.1
MAB_2319c	-	Probable lysyl-tRNA synthetase 2 LysX	61	21.3	9.1	-1.23	3905.5	1663.22	-12.3	0.1
MAB_2878c	-	Conserved hypothetical protein	22	4.7	35.1	2.89	312.2	2318.39	30.4	0.1
MAB_2977	-	Conserved hypothetical protein	16	48.6	283	2.54	2332.6	13585.6	234.4	0.1
MAB_3661	-	Probable phosphomannomutase PmmB	16	21.7	57.7	1.41	1043.1	2767.44	35.9	0.1
MAB_3723c	-	Conserved hypothetical protein	14	0.8	0	-4.45	34.6	1.59	-0.8	0.1
MAB_3904	-	Conserved hypothetical protein	8	356.6	58.3	-2.61	8557.4	1399.05	-298.3	0.1
MAB_4286	-	Putative integral membrane cytochrome c biogenesis protein	20	805.3	473.8	-0.77	48318.3	28428.8	-331.5	0.1
MAB_4931	-	Possible conserved polyketide synthase associated protein	20	519.5	1110.3	1.1	31172.1	66619.4	590.8	0.1
MAB_1150	-	Hypothetical protein MAB_1150	1	194.3	16.5	-3.56	582.8	49.57	-177.7	0.101
MAB_2186	-	Conserved hypothetical protein	18	1.6	16.5	3.33	88.7	888.95	14.8	0.103
MAB_2088	-	Transposase-like protein	12	145.1	65.3	-1.15	5224.5	2351.13	-79.8	0.105
MAB_4811c	-	Resolvase	5	564.9	128.6	-2.13	8473.7	1929.71	-436.3	0.108
MAB_0552c	-	Probable conserved lipoprotein LpqF	24	198.4	320.3	0.69	14286.3	23064.3	121.9	0.11
MAB_0772c	-	Hypothetical protein MAB_0772c	4	251.7	59.5	-2.08	3020.6	713.64	-192.2	0.11
MAB_0810c	-	Putative transcriptional regulator, GntR family	21	24.5	63.5	1.38	1541.5	3998.71	39	0.11
MAB_1161c	-	Conserved hypothetical protein (Tat-translocated enzyme Dyp-type peroxidase precursor?)	9	31.5	7.2	-2.13	849.2	194.2	-24.3	0.11
MAB_1375	-	Probable sugar ABC transporter, ATP-binding protein SugC	17	22.4	3.6	-2.64	1143.5	183.86	-18.8	0.11
MAB_1656	-	Conserved hypothetical protein	9	346.3	94.7	-1.87	9349.2	2556.07	-251.6	0.11
MAB_1835c	-	Immunogenic protein MPT64 precursor	23	142.4	276.9	0.96	9823.4	19106.8	134.5	0.11
MAB_1974	-	Putative secreted protein	22	328.7	848.8	1.37	21692.7	56019	520.1	0.11
MAB_2141	-	NADH-quinone oxidoreductase, H subunit NuoH	20	46.3	11	-2.07	2775.6	660.9	-35.2	0.11
MAB_2244	-	Fumarate reductase/succinate dehydrogenase flavoprotein-like FrdA	59	58.8	23.6	-1.32	10412	4177.23	-35.2	0.11
MAB_2428	-	Putative urease accessory protein (UreH?)	7	329.5	94.2	-1.81	6919.7	1978.78	-235.3	0.11
MAB_2682c	-	Conserved hypothetical protein	13	302.4	1088.6	1.85	11795.3	42455.3	786.2	0.11
MAB_3479c	-	Putative regulatory protein, IclR family	11	191.9	444.4	1.21	6334.1	14664.4	252.4	0.11
MAB_4263	-	Putative membrane protein, MmpL	35	255.3	508.2	0.99	26805.8	53363.9	252.9	0.11
MAB_4415	-	Probable amidase	26	122.3	72.4	-0.76	9537.1	5649.33	-49.8	0.11
MAB_4438	-	Conserved hypothetical protein	21	870	297.1	-1.55	54808.5	18719.5	-572.8	0.11
MAB_4939	-	Conserved hypothetical protein	10	402.1	222.7	-0.85	12061.6	6680.07	-179.4	0.11
MAB_3224c	rplS	50S ribosomal protein L19	6	16	2	-3.02	288.9	35.62	-14.1	0.111
MAB_3922c	-	Conserved hypothetical protein	19	280.2	159.4	-0.81	15969	9087.61	-120.7	0.113
MAB_2329c	-	Conserved hypothetical protein	10	366.9	177.6	-1.05	11006.6	5329.04	-189.3	0.118
MAB_0061	-	Possible two component sensor kinase	27	200.9	355.9	0.83	16269.6	28825.7	155	0.12
MAB_0112	-	Hypothetical protein MAB_0112	11	188.1	472.5	1.33	6207.5	15591.2	284.4	0.12
MAB_0256c	-	Conserved hypothetical protein	17	91.9	261.1	1.51	4687.5	13318.6	169.2	0.12
MAB_0894c	-	Putative dihydrolipoamide dehydrogenase (LpdA)	30	39.1	6.3	-2.64	3519	563.91	-32.8	0.12
MAB_0954	-	Putative peptidyl-prolyl cis-trans isomerase FkbP	4	61.9	260.1	2.07	743	3120.96	198.2	0.12
MAB_1274	-	Putative ABC transporter, permease protein	20	27.6	110.1	1.99	1657.9	6604.32	82.4	0.12
MAB_1515c	-	Alkyl hydroperoxide reductase/ Thiol specific antioxidant/ Mal allergen	6	163.3	743.2	2.19	2940.2	13376.9	579.8	0.12
MAB_1844	-	Hypothetical protein MAB_1844	9	71.9	192.9	1.42	1941.6	5209.11	121	0.12
MAB_1891	-	Conserved hypothetical protein	12	52.3	9.5	-2.47	1884	340.9	-42.9	0.12
MAB_3060c	-	RecA protein	18	18.2	1.4	-3.72	981.9	74.42	-16.8	0.12
MAB_3216c	-	Putative transcriptional regulator, TetR family	11	75.3	19.5	-1.95	2483.9	642.56	-55.8	0.12
MAB_3738c	-	Putative hydrolase alpha/beta fold	12	57.2	8.6	-2.74	2060.1	308.13	-48.7	0.12
MAB_4317	-	Conserved hypothetical protein	29	138.6	310.8	1.17	12055.1	27042	172.3	0.12
MAB_4646	-	Conserved hypothetical protein	19	332.2	104.5	-1.67	18933.7	5955.06	-227.7	0.12
MAB_4656	-	Hypothetical protein MAB_4656	13	16.2	61.9	1.93	632.5	2413.53	45.7	0.12
MAB_2145	-	NADH-quinone oxidoreductase, L subunit NuoL	33	19.8	48.2	1.28	1961	4774.56	28.4	0.126
MAB_0183c	-	Putative cation transporter	15	1176	757	-0.64	52918.9	34066.8	-418.9	0.13
MAB_0637c	-	Putative conserved ATPase	27	43.8	21.9	-1	3546.6	1774.28	-21.9	0.13
MAB_0937c	-	Putative membrane protein, MmpL family	40	468.4	269.8	-0.8	56208.7	32378.8	-198.6	0.13
MAB_1051c	-	Probable glucose-6-phosphate isomerase (PGI)	25	0.1	0.4	1.97	8.4	32.98	0.3	0.13
MAB_1201c	-	Hypothetical transcription elongation factor GreA	6	1.9	0.1	-4.34	33.7	1.67	-1.8	0.13
MAB_1311	-	Conserved hypothetical protein	4	21.5	126.6	2.56	258.5	1519.22	105.1	0.13
MAB_1456c	-	Conserved hypothetical protein (cobalamin adenosyltransferase?)	15	148	351.4	1.25	6659.5	15812.2	203.4	0.13
MAB_1870	-	Putative beta-lactamase	10	55.1	13	-2.09	1653.7	389.77	-42.1	0.13
MAB_1985	-	Conserved hypothtical membrane protein	24	1433.5	2519.5	0.81	103209	181405	1086.1	0.13
MAB_2044	-	Probable phenylacetic acid degradation-related protein	4	24.5	107.4	2.13	294	1288.87	82.9	0.13
MAB_2366	-	Tyrosine recombinase XerD	10	8.7	1.4	-2.63	262.1	42.43	-7.3	0.13
MAB_2378c	-	Conserved hypothetical protein	35	68	254.8	1.91	7142	26758.3	186.8	0.13
MAB_2720	-	Conserved hypothetical protein	14	88.6	35.7	-1.31	3722.1	1497.79	-53	0.13
MAB_2825	-	Conserved hypothetical protein	27	164.7	288.9	0.81	13341.7	23398	124.2	0.13
MAB_2876c	-	Probable GTP pyrophosphokinase	37	0.4	3.9	3.35	42.2	430.54	3.5	0.13
MAB_3191	-	Conserved hypothetical protein	8	27.2	2.1	-3.7	653.9	50.31	-25.2	0.13
MAB_3308	-	Putative transcriptional regulator, LysR family	16	91.4	32.7	-1.48	4384.9	1571.86	-58.6	0.13
MAB_3367	-	Putative fatty-acid-CoA ligase	66	27.1	96.1	1.83	5368.3	19020.8	69	0.13
MAB_3875	-	Putative transcriptional regulator, TetR family	14	275.3	482.4	0.81	11561.6	20261.2	207.1	0.13
MAB_3899c	rpmG.2	50S ribosomal protein L33	2	368.7	33.9	-3.44	2212.2	203.64	-334.8	0.13
MAB_4238c	-	Putative amino acid ABC transporter, permease protein	16	319	172.2	-0.89	15312.6	8265.17	-146.8	0.13
MAB_4773	-	Probable heme oxygenase	16	187.3	302.4	0.69	8992.1	14515.9	115.1	0.13
MAB_4879c	-	Putative phosphatase	20	246.5	145	-0.77	14790	8702.52	-101.5	0.13
MAB_3180	-	Conserved hypothetical protein	15	85.8	181.9	1.08	3860	8185.73	96.1	0.136
MAB_0120	-	Probable peptide methionine sulfoxide reductase	15	1105.1	1673.4	0.6	49731.2	75302.1	568.2	0.14
MAB_0371	-	Conserved hypothetical protein	12	69.8	17.4	-2.01	2514.2	624.89	-52.5	0.14
MAB_0773	-	Hypothetical protein MAB_0773	17	100.2	56.8	-0.82	5109.8	2897.67	-43.4	0.14
MAB_0843	-	Hypothetical protein MAB_0843	6	23.5	251.1	3.42	423.6	4519.14	227.5	0.14
MAB_1134c	-	Probable membrane protein, MmpL	35	113.4	58.5	-0.96	11901.8	6138.38	-54.9	0.14
MAB_1251c	-	Conserved hypothetical protein (putative fructose-1,6-bisphosphatase?)	10	19.8	2.5	-2.99	594.8	74.83	-17.3	0.14
MAB_2230c	-	Hypothetical PPE family protein	19	8	1.7	-2.28	457.9	94.43	-6.4	0.14
MAB_2494c	-	Hypothetical transcriptional regulator	9	1.2	14.1	3.57	32.1	380.59	12.9	0.14
MAB_2622c	-	Branched-chain amino acid ABC transporter (LivF)	14	66.3	137.8	1.06	2784.7	5786.97	71.5	0.14
MAB_2853c	-	Conserved hypothetical protein	19	146.2	78.6	-0.89	8332.4	4482.06	-67.6	0.14
MAB_2979	-	Conserved hypothetical protein (peptide methionine sulfoxide reductase-related protein)	6	28.7	158.6	2.47	516.4	2855.37	129.9	0.14
MAB_3062c	-	Conserved hypothetical protein	13	163.3	554.1	1.76	6370.1	21609.4	390.8	0.14
MAB_3075c	-	Hypothetical protein MAB_3075c	10	250.7	641.6	1.36	7521.8	19248.2	390.9	0.14
MAB_3315	-	Putative ABC transporter ATP-binding protein	31	34.8	12.2	-1.51	3232.3	1133.51	-22.6	0.14
MAB_3336c	-	Probable carboxylesterase LipT	35	126.9	68.7	-0.89	13324.4	7211.4	-58.2	0.14
MAB_3890c	-	Probable histidine kinase response regulator	16	190.9	68.5	-1.48	9164.7	3289.71	-122.4	0.14
MAB_4031	-	Putative Mce family protein	16	40	119	1.57	1921.8	5712.72	79	0.14
MAB_4794	-	Putative transcriptional regulator, AraC family	15	619.6	331.1	-0.9	27880.4	14900.2	-288.4	0.14
MAB_4889	-	GCN5-related N-acetyltransferase	6	387.6	752	0.96	6976.1	13535.7	364.4	0.14
MAB_1832	-	Conserved hypothetical protein	35	39.3	108.3	1.46	4129.4	11373.7	69	0.143
MAB_1135c	-	Probable membrane protein, MmpS	9	138.4	294.4	1.09	3736.7	7950.05	156.1	0.149
MAB_0025	-	Peptidyl-prolyl cis-trans isomerase	6	961.7	498	-0.95	17310.2	8964.42	-463.7	0.15
MAB_0319	-	Conserved hypothetical protein	1	152.8	27	-2.5	458.5	81.14	-125.8	0.15
MAB_0749	-	Probable phosphate import ABC transporter ATP-binding protein PstB	10	160.8	574.5	1.84	4822.9	17234.7	413.7	0.15
MAB_0995	-	Conserved hypothetical protein	16	6.8	25.5	1.91	324.8	1221.87	18.7	0.15
MAB_1822	-	Conserved hypothetical protein	18	220.5	489.1	1.15	11905.6	26413.7	268.7	0.15
MAB_2413c	-	6-phosphogluconate dehydrogenase	19	324.8	160.9	-1.01	18514.3	9169.74	-163.9	0.15
MAB_2619	-	Probable lipid-transfer protein Ltp1 (thiolase?)	15	47.5	235.3	2.31	2136.3	10588.9	187.8	0.15
MAB_3056c	-	Conserved hypothetical protein	5	16.1	198.2	3.62	242.2	2973.3	182.1	0.15
MAB_3512	-	Putative glutaredoxin-like protein	6	222.3	487.9	1.13	4001.5	8782.25	265.6	0.15
MAB_3802c	-	Hypothetical protein MAB_3802c	7	226.2	69.3	-1.71	4749.9	1454.6	-156.9	0.15
MAB_4083c	-	Heparin-binding hemagglutinin (adhesin)	5	977.5	543.5	-0.85	14662.5	8152.05	-434	0.15
MAB_4213c	-	Probable lipoprotein aminopeptidase LpqL	22	14.2	1.5	-3.27	939.9	97.23	-12.8	0.15
MAB_4813c	-	Conserved hypothetical protein	28	264.4	426.6	0.69	22211.7	35838.3	162.2	0.15
MAB_4890	-	Conserved hypothetical protein	8	321.3	674.5	1.07	7712.4	16187.9	353.1	0.15
MAB_0803	-	Hypothetical protein MAB_0803	30	209.1	121	-0.79	18816.9	10890	-88.1	0.151
MAB_1275	-	Putative ABC transporter, ATP-binding protein	15	72.2	139.4	0.95	3248.2	6270.85	67.2	0.158
MAB_0050c	-	Conserved hypothetical protein	5	214.8	609.4	1.5	3221.8	9140.82	394.6	0.16
MAB_0068	-	Putative transcriptional regulator, GntR family	6	417.9	743.1	0.83	7521.4	13375.9	325.2	0.16
MAB_0177	-	Antigen 85-A/B/C precursor	22	135.3	254	0.91	8932.4	16762.9	118.6	0.16
MAB_0437c	-	Hypothetical protein MAB_0437c	7	66.5	19.7	-1.76	1395.9	413.1	-46.8	0.16
MAB_0481c	-	Conserved hypothetical protein	8	19.8	126.1	2.67	474.2	3027.31	106.4	0.16
MAB_0641	-	Putative HAD-superfamily hydrolase	12	165.8	84.2	-0.98	5970.4	3029.97	-81.7	0.16
MAB_0661	-	Putative long chain fatty acid-coA ligase	29	124.6	233.5	0.91	10840.3	20315.8	108.9	0.16
MAB_0734	-	Conserved hypothetical protein	14	312.4	158.5	-0.98	13118.8	6656.76	-153.9	0.16
MAB_0740c	-	Probable thiosulfate sulfurtransferase (CysA)	13	216.6	418.3	0.95	8449	16314.1	201.7	0.16
MAB_0745	-	Putative acetyltransferase	11	184.2	52	-1.82	6077.2	1717.16	-132.1	0.16
MAB_1099c	-	Conserved hypothetical protein	72	164.6	276	0.75	35552.6	59620.2	111.4	0.16
MAB_2101	-	Probable recombinase	31	302.4	458.9	0.6	28127	42681.1	156.5	0.16
MAB_3049c	-	Hypothetical protein MAB_3049c	9	228.3	72.5	-1.66	6162.9	1956.52	-155.8	0.16
MAB_3051	-	Putative glutamate ABC transporter, periplasmic protein	21	102.4	42.5	-1.27	6451.6	2677.33	-59.9	0.16
MAB_3099c	-	Putative transcriptional regulator, AsnC family	8	102.4	267.6	1.39	2457.4	6422.79	165.2	0.16
MAB_3133c	-	Putative flavohemoprotein	25	40.8	116	1.51	3060.2	8701.26	75.2	0.16
MAB_3234	-	Probable D-alanyl-D-alanine carboxypeptidase DacB	11	307.4	698	1.18	10145.8	23034.1	390.6	0.16
MAB_3364	-	Conserved hypothetical protein	10	0.4	3.3	3.01	12.3	98.58	2.9	0.16
MAB_3518	-	Possible DNA-methyltransferase	6	58.6	217.4	1.89	1054.8	3913.23	158.8	0.16
MAB_3531	-	Probable ATP-dependent DEAD-box RNA helicase	16	6.1	19.3	1.66	294.6	928.07	13.2	0.16
MAB_3587c	-	Conserved hypothetical protein	5	41.8	182.4	2.13	626.6	2735.64	140.6	0.16
MAB_3669	-	Conserved hypothetical protein	15	83.1	18.9	-2.14	3737.3	850.53	-64.2	0.16
MAB_3921c	-	Conserved hypothetical protein	18	8.6	36.5	2.08	465	1972.17	27.9	0.16
MAB_3927c	-	Probable protease HtpX homolog	13	620.6	1169.4	0.91	24202.1	45606.2	548.8	0.16
MAB_4059c	-	Conserved hypothetical protein	17	6.6	29.2	2.15	336.4	1491.28	22.6	0.16
MAB_4198	-	Conserved hypothetical protein	13	117.9	231.8	0.98	4599.7	9042.14	113.9	0.16
MAB_4868c	-	Hypothetical protein MAB_4868c	11	588.9	1629.1	1.47	19434.6	53760.3	1040.2	0.16
MAB_4887	-	Conserved hypothetical protein	47	610.6	859.6	0.49	86088.7	121208	249.1	0.16
MAB_0235	-	Hypothetical protein MAB_0235	20	26.2	7.5	-1.8	1569.2	451.74	-18.6	0.17
MAB_0297	-	Probable isochorismatase (phenazine biosynthesis) PhzD	13	34.7	8.5	-2.03	1353.1	332.39	-26.2	0.17
MAB_0352	-	Conserved hypothetical protein	15	114.1	229.4	1.01	5135.9	10321.6	115.2	0.17
MAB_0652	-	Hypothetical protein MAB_0652	27	217.1	370	0.77	17584	29971.1	152.9	0.17
MAB_0869c	-	Probable resuscitation-promoting factor RpfA	9	1065.7	3223.2	1.6	28773.5	87026.2	2157.5	0.17
MAB_0989	-	Putative HTH-type transcriptional regulator TetR	9	3.7	36	3.29	99.6	972.18	32.3	0.17
MAB_1149	-	Probable transcriptional regulator, TetR family	12	317.9	195.8	-0.7	11446	7049.48	-122.1	0.17
MAB_1351c	-	Putative glycosyltransferase	17	461.3	1121.5	1.28	23524.2	57198.2	660.3	0.17
MAB_1625	-	Conserved hypothetical protein	8	31.9	247	2.95	766.4	5927.65	215.1	0.17
MAB_1627	-	Conserved hypothetical protein (ComEC/Rec2-related protein?)	21	100	10.8	-3.21	6300.1	682.58	-89.2	0.17
MAB_1724c	-	Hypothetical protein MAB_1724c	22	173.1	90.4	-0.94	11425.5	5965.44	-82.7	0.17
MAB_1990	-	Conserved hypothetical protein	5	194.6	75.9	-1.36	2918.7	1138.71	-118.7	0.17
MAB_2051	-	Conserved hypothetical protein (thiolase?)	12	309.2	638.8	1.05	11131.5	22998.3	329.6	0.17
MAB_2210c	-	Putative membrane protein, MmpL family	54	188.6	290.4	0.62	30545.2	47041.6	101.8	0.17
MAB_2947c	-	Probable acyl-CoA dehydrogenase FadE	24	61.1	25.2	-1.28	4399.7	1811.97	-35.9	0.17
MAB_3306c	-	Conserved hypothetical protein	8	7.2	27.6	1.93	173.8	661.99	20.3	0.17
MAB_3575c	-	Probable polyketide synthase	41	13.5	34.1	1.33	1662.2	4189.81	20.5	0.17
MAB_3724c	-	Probable RNA polymerase sigma-D factor	14	111.1	255	1.2	4667.9	10711	143.9	0.17
MAB_3763	-	Probable cutinase cut2 precursor	10	75.1	28.5	-1.4	2253.5	855.95	-46.6	0.17
MAB_3916c	-	Probable conserved secreted protein	14	117.4	57.1	-1.04	4928.9	2398.72	-60.2	0.17
MAB_4074c	-	Lipoprotein LpqH precursor	5	118.6	379.3	1.68	1778.6	5689.81	260.7	0.17
MAB_4210	-	Putative MutT/NUDIX family protein	16	415.4	203.6	-1.03	19939.2	9771.5	-211.8	0.17
MAB_4385	-	Putative oxidoreductase	17	153.6	293.6	0.93	7832.8	14972	140	0.17
MAB_4498c	-	Putative two-component system response regulator, LuxR family	13	5.8	17.3	1.58	226.6	675.18	11.5	0.17
MAB_0161	-	Probable transcriptional regulator, LysR family	12	155.7	81.4	-0.94	5606.1	2931.09	-74.3	0.18
MAB_0366	-	hypothetical protein MAB_0366	19	135.9	791.5	2.54	7746.8	45115	655.6	0.18
MAB_0493	-	Hypothetical protein MAB_0493	22	231.1	349.6	0.6	15250.3	23074.4	118.5	0.18
MAB_0633c	-	Putative cation antiporter subunit	12	238.1	454.7	0.93	8572.3	16367.5	216.5	0.18
MAB_0690	-	Probable protease II PrtB	47	21.5	95.8	2.15	3032.6	13503.3	74.3	0.18
MAB_0923c	-	Conserved hypothetical protein	28	240.1	86.5	-1.47	20165.9	7262.94	-153.6	0.18
MAB_1083c	-	Conserved hypothetical protein	11	106.4	46.9	-1.18	3510	1547.07	-59.5	0.18
MAB_1337c	-	Putative transcriptional regulator, AraC family	13	17	143.3	3.07	664.8	5589.56	126.3	0.18
MAB_1644	-	Conserved hypothetical protein	15	49.2	14.8	-1.74	2215.7	664.46	-34.5	0.18
MAB_1773c	-	Hypothetical protein MAB_1773c	7	171.6	62.6	-1.46	3604.3	1314.41	-109	0.18
MAB_1825c	-	Hypothetical protein MAB_1825c	10	723	420.8	-0.78	21689.5	12625.1	-302.1	0.18
MAB_2102	-	Probable peptidase	15	250.6	85.8	-1.55	11278.7	3858.85	-164.9	0.18
MAB_2262c	-	Hypothetical ABC transporter ATP-binding protein	52	7	20.7	1.56	1094.3	3227.16	13.7	0.18
MAB_2473c	-	Conserved hypothetical protein	5	52.4	7.9	-2.73	785.7	118.18	-44.5	0.18
MAB_2506c	-	Putative transcriptional regulator	11	178.6	338.8	0.92	5892.9	11179.2	160.2	0.18
MAB_2996c	-	Conserved hypothetical protein	10	463.6	1546	1.74	13909.3	46380.3	1082.4	0.18
MAB_3852c	-	Putative transcriptional regulator, TetR family	9	195	71.6	-1.45	5264	1931.86	-123.4	0.18
MAB_3903	-	Conserved hypothetical protein	10	189.6	681.3	1.85	5687.7	20439.2	491.7	0.18
MAB_3915	-	Probable glycerol-3-phosphate dehydrogenase 2	12	10.9	42.5	1.96	393	1530.17	31.6	0.18
MAB_4209c	-	Putative dioxygenase	19	189.3	337.5	0.83	10789.1	19238.9	148.2	0.18
MAB_4237c	-	Putative amino acid ABC transporter, ATP-binding protein	14	40.2	116.1	1.53	1690.4	4874.98	75.8	0.18
MAB_4269	-	Probable monooxygenase	24	194.6	345.6	0.83	14012	24884	151	0.18
MAB_4300	-	Putative hydrolase, alpha/beta fold	17	151.6	235.1	0.63	7731.1	11988.4	83.5	0.18
MAB_4431	-	Enoyl-CoA hydratase/isomerase family	11	306.2	76.6	-2	10104	2528.9	-229.5	0.18
MAB_4457	-	Putative cytochrome P450	18	223	92.6	-1.27	12044.5	5001.73	-130.4	0.18
MAB_4724	-	Sodium/calcium exchanger family protein	20	516.3	307.8	-0.75	30980.1	18470.9	-208.5	0.18
MAB_4836c	-	Hypothetical glycosyl transferase	12	69.3	156.7	1.18	2495.4	5642.82	87.4	0.18
MAB_4927	-	Conserved hypothetical protein	9	111.4	53.9	-1.05	3007.1	1456.48	-57.4	0.18
MAB_0136	-	Conserved hypothetical protein	28	439.9	310.1	-0.5	36954.9	26052.1	-129.8	0.19
MAB_0402	-	Conserved hypothetical protein	11	206.2	122	-0.76	6804.4	4024.92	-84.2	0.19
MAB_0688c	-	Conserved hypothetical protein	7	138.6	40.2	-1.79	2911.3	843.22	-98.5	0.19
MAB_0701	-	Probable M18-family aminopeptidase 2	18	36.4	12.2	-1.58	1966.3	658.35	-24.2	0.19
MAB_0936c	-	Conserved hypothetical protein	15	727.6	1130.3	0.64	32740	50864.9	402.8	0.19
MAB_1028c	-	Probable cyanate hydratase (CynS)	7	148.3	35.8	-2.05	3114.9	751.83	-112.5	0.19
MAB_1225	-	Putative ABC transporter, permease protein	11	0.1	7.1	5.86	4	232.74	6.9	0.19
MAB_1230c	-	Conserved hypothetical protein	23	150.6	75.4	-1	10390.5	5204.47	-75.2	0.19
MAB_1579	-	Antigen 85-B precursor	23	313	473.1	0.6	21599.2	32640.5	160	0.19
MAB_1686	-	Hypothetical protein MAB_1686	12	19	54.4	1.52	682.9	1959.97	35.5	0.19
MAB_1956	-	Probable glycerate kinase	11	25.5	81.3	1.67	840.9	2681.78	55.8	0.19
MAB_2025	-	Possible purine/cytosine permease	39	166.7	75.3	-1.15	19502.4	8810.84	-91.4	0.19
MAB_2411c	-	Conserved hypothetical protein	12	119.8	301.2	1.33	4313.9	10842.6	181.4	0.19
MAB_2436	-	Conserved hypothetical protein (fibronectin-attachment?)	10	56.9	108.5	0.93	1705.6	3254.3	51.6	0.19
MAB_2736c	-	Probable macrolide ABC transporter, ATP-binding protein	23	101.9	159.9	0.65	7032.4	11034.9	58	0.19
MAB_2751	-	Conserved hypothetical protein	25	22.1	6.5	-1.76	1661	490.75	-15.6	0.19
MAB_2762	-	Putative OxpP cycle protein OpcA	16	5.3	23.5	2.15	254.4	1128.78	18.2	0.19
MAB_2962	-	Probable fatty-acid-CoA ligase FadD	68	107.2	61.7	-0.8	21876.6	12593.4	-45.5	0.19
MAB_2994	-	Trk system potassium uptake protein CeoB	5	1.9	75.5	5.3	28.8	1132.73	73.6	0.19
MAB_3064	-	Conserved hypothetical protein	6	67.9	22.2	-1.61	1223.1	399.37	-45.8	0.19
MAB_3081	-	Short-chain dehydrogenase/reductase	9	100.4	37.4	-1.43	2711.8	1009.9	-63	0.19
MAB_3124	-	Probable enoyl-CoA hydratase	6	124	366.9	1.57	2231.8	6604.81	242.9	0.19
MAB_3194c	-	Hypothetical protein MAB_3194c	6	165.6	496.7	1.58	2980.4	8941.46	331.2	0.19
MAB_3614	-	Conserved hypothetical protein	16	64.2	164.2	1.36	3079.9	7880.38	100	0.19
MAB_3660	-	Purine nucleoside phosphorylase	14	219.8	147.6	-0.57	9231.3	6200.07	-72.2	0.19
MAB_4100c	-	MbtH-like protein	4	52.9	124.5	1.23	635.2	1494.3	71.6	0.19
MAB_4274c	-	Conserved hypothetical protein	8	65.7	153.7	1.23	1575.8	3688.87	88	0.19
MAB_4330	-	Putative TetR-family transcriptional regulator	11	124.6	48.9	-1.35	4112.4	1612.18	-75.8	0.19
MAB_4416c	-	Conserved hypothetical protein	13	156.7	299.5	0.93	6110.6	11682.3	142.9	0.19
MAB_4565c	-	Putative Mce family protein	13	155.2	61.6	-1.33	6051.2	2403.86	-93.5	0.19
MAB_4661	-	Conserved hypothetical protein	14	341.1	179.9	-0.92	14326.9	7554	-161.3	0.19
MAB_4662c	-	Conserved hypothetical protein	8	374.7	681.1	0.86	8993.2	16346.4	306.4	0.19
MAB_4711	-	Conserved hypothetical protein	26	205.9	338.3	0.72	16060.3	26387	132.4	0.19
MAB_4740	-	Possible beta-1,3-glucanase	14	105.1	63.5	-0.73	4415.7	2665.53	-41.7	0.19
MAB_4754	-	Putative transcription regulator, AraC family	16	113.6	211.5	0.9	5450.9	10153.1	98	0.19
MAB_4780	-	MaoC-like dehydratase	19	19.2	68.1	1.83	1092.5	3880.68	48.9	0.19
MAB_4823c	-	Conserved hypothetical protein	25	269	430.3	0.68	20175.3	32273	161.3	0.19
MAB_0038c	-	Possible forkhead-associated protein	16	435.9	819.5	0.91	20923.2	39336.4	383.6	0.2
MAB_0362c	-	N-acetylglucosamine-6-phosphate deacetylase NagA	12	52.4	564.7	3.43	1886.2	20329.7	512.3	0.2
MAB_0719	-	Putative oligopeptide ABC transporter, solute-binding protein	36	74.3	21.3	-1.8	8022.5	2302.81	-53	0.2
MAB_1113c	-	Conserved hypothetical protein (Pyridoxamine 5\'-phosphate oxidase-related, FMN-binding?)	8	220	90.8	-1.28	5279.8	2178.49	-129.2	0.2
MAB_1270	-	Conserved hypothetical transmembrane protein	22	104.2	184	0.82	6876.7	12145.7	79.8	0.2
MAB_1486c	-	Putative oxidoreductase	12	55.6	185.3	1.74	2002.7	6669.19	129.6	0.2
MAB_1543	-	Conserved hypothetical protein	7	23.4	3.9	-2.58	491.7	82.47	-19.5	0.2
MAB_1721	-	Putative histidine kinase sensor of two-component system	11	3	11	1.85	100.6	361.65	7.9	0.2
MAB_1732	-	Hypothetical protein MAB_1732	27	16.4	5	-1.72	1325.1	401.81	-11.4	0.2
MAB_2034	-	Probable malonyl CoA-acyl carrier protein transacylase	8	55.2	19.6	-1.49	1324.3	471.02	-35.6	0.2
MAB_2280	-	Conserved hypothetical protein	8	33.6	10.4	-1.69	806.8	249.93	-23.2	0.2
MAB_2537c	-	Putative pyruvate decarboxylase	29	227.4	133.4	-0.77	19783.4	11608	-94	0.2
MAB_3098	-	Probable transmembrane carbonic anhydrase	15	99.3	32	-1.63	4467.9	1441	-67.3	0.2
MAB_3118c	-	Conserved hypothetical protein	23	126.9	55.1	-1.2	8753.9	3799.71	-71.8	0.2
MAB_3290	-	Polyphosphate kinase	33	112.5	67.1	-0.75	11141.7	6644.51	-45.4	0.2
MAB_3425c	-	Putative cobalamin synthesis protein	12	9.1	2	-2.2	329.1	71.76	-7.1	0.2
MAB_3731c	-	60 kDa chaperonin 1 (GroEL protein 1)	9	32	1	-5.07	864.6	25.69	-31.1	0.2
MAB_3733c	-	Conserved hypothetical protein	7	163	377.1	1.21	3424	7918.68	214	0.2
MAB_3944	-	Conserved hypothetical protein	11	111.5	186.6	0.74	3679.3	6158.71	75.1	0.2
MAB_4130	-	Probable peptidase	40	38.3	62.9	0.72	4592.6	7542.13	24.6	0.2
MAB_4221c	-	Possible mutator protein MutT3 (MutT/nudix family)	6	12.6	73.1	2.53	227.4	1315.68	60.5	0.2
MAB_4230c	-	F420-dependent glucose-6-phosphate dehydrogenase	15	88.8	211.5	1.25	3994.7	9518.1	122.7	0.2
MAB_4409	-	Probable hydrogen peroxide-inducible genes activator	19	110.4	241.1	1.13	6293.7	13742.4	130.7	0.2
MAB_4790	-	Possible oxidoreductase	14	119.4	290.5	1.28	5013.7	12202	171.1	0.2
MAB_0031	-	Conserved hypothetical protein	11	450.6	262.7	-0.78	14868.3	8668.12	-187.9	0.21
MAB_0053c	-	Probable cytidine/deoxycytidylate deaminase	13	223.2	366.4	0.72	8705.8	14290.8	143.2	0.21
MAB_0237	-	Bacteriophage protein	7	229.3	84.1	-1.45	4815.2	1765.25	-145.2	0.21
MAB_0250	-	Hypothetical GMC-type oxidoreductase	20	129.7	56.1	-1.21	7781.1	3363.39	-73.6	0.21
MAB_0347	-	Cell division control protein 48 CDC48	19	28	60.3	1.11	1596.6	3436.4	32.3	0.21
MAB_0681	-	Putative HTH-type transcriptional regulator	10	37.1	224.2	2.6	1112.4	6725	187.1	0.21
MAB_0824	-	Putative L-carnitine dehydratase	25	24.7	63.2	1.35	1852.4	4738.23	38.5	0.21
MAB_0842	-	Hypothetical protein MAB_0842	17	92.2	27.1	-1.77	4703	1381.9	-65.1	0.21
MAB_0905	-	Putative enoyl-CoA hydratase/isomerase	11	9.5	44.9	2.24	312.9	1481.84	35.4	0.21
MAB_1211c	-	Probable cytochrome P450	23	135.2	55.4	-1.29	9331.8	3824.63	-79.8	0.21
MAB_1228	-	Putative ABC transporter	17	360.3	197.2	-0.87	18374.1	10056.2	-163.1	0.21
MAB_1331	-	Probable proline dehydrogenase	21	51.2	26.5	-0.95	3226.2	1667.53	-24.7	0.21
MAB_1812c	-	Hypothetical protein MAB_1812c	9	125	511	2.03	3375	13798.1	386	0.21
MAB_1872c	-	Conserved hypothetical protein	3	155.9	65.9	-1.24	1402.7	593.48	-89.9	0.21
MAB_1917	-	Conserved hypothetical protein	14	215.2	113.9	-0.92	9039.9	4782.38	-101.4	0.21
MAB_1953c	-	Probable nicotinate-nucleotide--dimethylbenzimidazole phosphoribosyltransferase CobT	15	106.6	31.4	-1.76	4796	1414.74	-75.1	0.21
MAB_2242	-	Putative nitrate ABC transporter, permease protein	12	28.1	10.4	-1.43	1011.8	375.75	-17.7	0.21
MAB_2617c	-	Probable cytochrome c oxidase subunit I	28	252.9	134.5	-0.91	21243.9	11297.5	-118.4	0.21
MAB_2776	-	Conserved hypothetical protein	29	291.6	177.9	-0.71	25372.8	15475.7	-113.8	0.21
MAB_3025	-	Possible ribonuclease BN	12	1.4	12.1	3.09	51.1	435.9	10.7	0.21
MAB_3157c	-	Possible magnesium-chelatase	24	8.4	43.9	2.39	604	3159.15	35.5	0.21
MAB_3266c	-	Conserved hypothetical protein	8	20.6	3	-2.8	493.7	71.11	-17.6	0.21
MAB_3305c	-	Conserved hypothetical protein	20	49.1	115.2	1.23	2944.3	6910.74	66.1	0.21
MAB_3462c	-	Putative transcriptional regulator, TetR family	7	223.2	94.5	-1.24	4688.1	1983.68	-128.8	0.21
MAB_3538	-	Conserved hypothetical protein (diacylglycerol kinase?)	9	51	137.5	1.43	1376.9	3712.51	86.5	0.21
MAB_3595c	-	Adenosylhomocysteinase	23	3.1	0.1	-4.74	216.8	8.1	-3	0.21
MAB_3854	-	Conserved hypothetical protein	11	172	94	-0.87	5676	3101.94	-78	0.21
MAB_3863	-	Conserved hypothetical protein	20	12.9	3.2	-2	772.4	192.8	-9.7	0.21
MAB_3888	-	Putative RNA polymerase sigma-70 factor	16	114.6	269.8	1.23	5501.7	12948.1	155.1	0.21
MAB_4308c	-	Hypothetical protein MAB_4308c	2	0.8	42.4	5.75	4.7	254.27	41.6	0.21
MAB_4348c	-	Putative hydrolase	29	58.1	139.1	1.26	5058.5	12098.7	80.9	0.21
MAB_4652	-	Putative RNA polymerase sigma factor	13	194.7	334.6	0.78	7592.9	13049.5	139.9	0.21
MAB_4758	-	Hypothetical patatin-like protein	16	229.1	124.5	-0.88	10999.1	5976.55	-104.6	0.21
MAB_4946	-	Putative transcriptional regulator, TetR	12	26.3	56.8	1.11	947.3	2046.55	30.5	0.21
MAB_0119c	-	Hypothetical protein MAB_0119c	2	6388.7	12364.4	0.95	38332.4	74186.6	5975.7	0.22
MAB_0754c	-	Probable fatty acid desaturase	12	2.6	4.9	0.92	93.7	176.76	2.3	0.22
MAB_0944	-	Probable citrate synthase I (GltA)	27	0.6	0.1	-3.01	51.1	6.34	-0.6	0.22
MAB_0998	-	Transcriptional regulator, LysR family	8	123.1	273.8	1.15	2954	6571.59	150.7	0.22
MAB_1006c	-	Putative MCE family protein	15	123.7	59.7	-1.05	5566.3	2688.16	-64	0.22
MAB_1640	-	GTP-binding protein LepA	30	72.3	41.1	-0.82	6510.9	3699.77	-31.2	0.22
MAB_1805	-	Bacteriophage protein	32	28.3	7	-2.01	2714.3	672.14	-21.3	0.22
MAB_2170	-	Conserved hypothetical protein (proteasome component?)	22	25.1	11.3	-1.15	1657.6	748.56	-13.8	0.22
MAB_2312	-	Conserved hypothetical protein	8	111	282.8	1.35	2663.2	6786.16	171.8	0.22
MAB_2332c	-	Putative methylated-DNA:protein-cysteine methyltransferase	10	26.4	6.9	-1.94	792.7	206.75	-19.5	0.22
MAB_2348	-	Possible long-chain acyl-CoA synthase	36	242.3	158.5	-0.61	26167.2	17120.7	-83.8	0.22
MAB_2458c	-	Putative transcriptional regulator, TetR family	9	24.5	5.7	-2.11	660.6	152.7	-18.8	0.22
MAB_2535	-	Probable amino acid transporter	28	134.6	312.1	1.21	11302.6	26216.3	177.5	0.22
MAB_2661c	-	Putative nitroreductase	15	397.5	247.3	-0.68	17886.2	11128.5	-150.2	0.22
MAB_2835	-	Conserved hypothetical protein	9	33.5	199	2.57	905.7	5373.54	165.5	0.22
MAB_3068c	-	Possible transcriptional regulatory protein	5	113.8	57	-1	1706.3	855.16	-56.7	0.22
MAB_3277c	-	Conserved hypothetical protein	14	26.2	1.4	-4.21	1099.3	59.22	-24.8	0.22
MAB_3654c	-	Pseudouridine synthase	16	41	79.5	0.96	1967.4	3817.59	38.5	0.22
MAB_3712c	-	Conserved hypothetical protein	18	31.1	62.8	1.02	1677.8	3393.2	31.8	0.22
MAB_4150c	-	Hypothetical MCE-family protein	15	123.7	64.6	-0.94	5565.4	2907.13	-59.1	0.22
MAB_4192	-	Conserved hypothetical protein	11	29.3	7.5	-1.96	968.1	248.26	-21.8	0.22
MAB_4346c	-	Methylmalonate-semialdehyde dehydrogenasE (MmsA)	31	41.7	86.9	1.06	3874.1	8085.81	45.3	0.22
MAB_4483	-	Conserved hypothetical protein	25	109.1	70.3	-0.63	8182.4	5276.22	-38.7	0.22
MAB_4590	-	Xanthosine permease	25	259.1	142.9	-0.86	19428.8	10716.8	-116.2	0.22
MAB_4633	-	Conserved hypothetical protein	24	64.4	140.9	1.13	4640	10145.2	76.5	0.22
MAB_0078	-	Putative lipase/esterase	23	526.5	308.5	-0.77	36327.8	21288.9	-218	0.23
MAB_0345	-	Hypothetical protein MAB_0345	3	470.8	40.5	-3.54	4237.3	364.34	-430.3	0.23
MAB_0417c	-	Conserved hypothetical membrane protein	3	155.1	54.5	-1.51	1396.2	490.46	-100.6	0.23
MAB_0609c	-	Conserved hypothetical protein	13	149.9	73.6	-1.03	5845.5	2869.61	-76.3	0.23
MAB_0676c	-	Hypothetical HIT-like (histidine triad) protein	5	1275	773	-0.72	19125.6	11594.5	-502.1	0.23
MAB_0836c	-	Putative enoyl-CoA hydratase/isomerase	13	20.8	53.7	1.37	809.3	2094.77	33	0.23
MAB_0985	-	Putative monooxygenase EthA	25	215.3	122.9	-0.81	16146.6	9216.42	-92.4	0.23
MAB_1091	-	Hypothetical protein MAB_1091	5	496.4	269.9	-0.88	7445.6	4048.92	-226.4	0.23
MAB_1184c	-	Putative transcriptional regulator, MarR family	4	32.3	84.6	1.39	387.3	1015.66	52.4	0.23
MAB_1664c	-	Conserved hypothetical protein	7	403.6	135.2	-1.58	8475.6	2838.17	-268.4	0.23
MAB_1696	-	Putative Mce family protein	15	7.2	20.7	1.53	323.1	930.11	13.5	0.23
MAB_1768	-	Hypothetical protein MAB_1768	5	66.9	212.8	1.67	1002.8	3192.43	146	0.23
MAB_1868c	-	Conserved hypothetical protein	29	61.7	134.4	1.12	5369.1	11697	72.7	0.23
MAB_1934	-	Conserved hypothetical protein	4	7	245.1	5.13	83.7	2940.69	238.1	0.23
MAB_2158c	-	Probable ATP-dependent RNA helicase	16	62.9	107.8	0.78	3019.2	5173.66	44.9	0.23
MAB_2459	-	Conserved hypothetical protein	14	77.6	26.5	-1.55	3259.9	1112.27	-51.1	0.23
MAB_2566	-	Putative glyoxalase/bleomycin resistance or cadmium-induced protein CadI	12	164.6	80.3	-1.03	5923.9	2892.57	-84.2	0.23
MAB_2875	-	Beta-lactamase precursor (Penicillinase)	10	204.1	100	-1.03	6122.4	3000.66	-104.1	0.23
MAB_2988	-	Conserved hypothetical protein (putative exonuclease)	19	0.4	0.1	-2.56	24.8	4.19	-0.4	0.23
MAB_3192c	-	Putative glycosyl hydrolase (beta-glucosidase)	36	133.7	92.2	-0.54	14434.8	9955.03	-41.5	0.23
MAB_3380c	-	Conserved hypothetical protein	20	32.1	14.4	-1.16	1924.9	863.16	-17.7	0.23
MAB_3411	-	Conserved hypothetical protein	6	26.1	210.3	3.01	470.6	3785.39	184.2	0.23
MAB_3488	-	Hypothetical protein MAB_3488	8	120.1	18.2	-2.72	2881.4	437.53	-101.8	0.23
MAB_3579c	-	Putative acyl-CoA synthase/polyketide synthase	33	20.4	8.1	-1.34	2021.2	798.56	-12.4	0.23
MAB_3611c	-	Putative sugar-phosphate nucleotidyl transferase	22	21.7	7.3	-1.57	1431.4	480.81	-14.4	0.23
MAB_3824	-	Conserved hypothetical protein	6	304.5	113.3	-1.43	5480.1	2039.23	-191.2	0.23
MAB_4030	-	Putative Mce family protein	16	208.5	415.7	1	10009.3	19954.9	207.2	0.23
MAB_4091	-	Conserved hypothetical protein	16	35.8	158.4	2.15	1716.9	7604.48	122.7	0.23
MAB_4123	-	Probable monooxygenase	28	36.5	14.8	-1.3	3065.1	1241.61	-21.7	0.23
MAB_4183c	-	Possible carboxylate-amine ligase	24	48.2	207.4	2.11	3469.6	14934.1	159.2	0.23
MAB_4231	-	Beta-lactamase-like protein	12	250	111.4	-1.17	8999.1	4009.19	-138.6	0.23
MAB_4325c	-	Hypothetical protein MAB_4325c	13	17	2.9	-2.56	661.6	111.82	-14.1	0.23
MAB_4596c	-	Putative Mce family protein	11	81	33.1	-1.29	2674.5	1092.96	-47.9	0.23
MAB_4620c	-	Hypothetical protein MAB_4620c	14	43.2	117.6	1.45	1812.4	4938.38	74.4	0.23
MAB_0151c	-	Conserved hypothetical protein	20	115.7	70.5	-0.71	6943.7	4232.45	-45.2	0.24
MAB_0242	-	Hypothetical protein MAB_0242	4	568.9	244.8	-1.22	6826.4	2937.72	-324.1	0.24
MAB_0394c	-	Conserved hypothetical protein	21	171.5	93.9	-0.87	10804.4	5913.13	-77.6	0.24
MAB_0415	-	Conserved hypothetical membrane protein	15	265.4	177.1	-0.58	11943.8	7968.45	-88.3	0.24
MAB_0567c	-	Putative lipoprotein lpqE precursor	4	86.8	168.4	0.96	1042.1	2020.51	81.5	0.24
MAB_0588c	-	Porphyromonas-type peptidyl-arginine deiminase	16	35.6	12.6	-1.5	1706.8	603.47	-23	0.24
MAB_0597	-	Probable acyl-CoA dehydrogenase FadE	21	62.2	35.7	-0.8	3916.2	2251.74	-26.4	0.24
MAB_0619	-	Hypothetical protein MAB_0619	25	132.2	58.6	-1.17	9916.8	4397.28	-73.6	0.24
MAB_0654	-	Conserved hypothetical protein	19	49.9	150.3	1.59	2844.5	8568.78	100.4	0.24
MAB_0655	-	Conserved hypothetical protein	12	165.3	337.1	1.03	5950.7	12134.8	171.8	0.24
MAB_0942	-	Putative transcriptional regulator, AraC family	10	22.1	47.4	1.1	664.1	1420.85	25.2	0.24
MAB_1001	-	Conserved hypothetical protein	10	106.8	23	-2.22	3205	690.06	-83.8	0.24
MAB_1014c	-	Probable glycosyl transferase	12	83.4	42.2	-0.98	3001.3	1518.13	-41.2	0.24
MAB_1031c	-	Probable manganese transport protein MntH	23	45.7	19.2	-1.25	3151.1	1322.77	-26.5	0.24
MAB_1061	-	34 kDa antigenic protein homolog	19	17.2	36.2	1.08	979	2064.33	19	0.24
MAB_1299c	-	Putative multi-drug efflux transporter	15	55.3	146.5	1.4	2489.9	6593.12	91.2	0.24
MAB_1520c	-	Probable membrane protein, MmpL family	48	84.7	40.9	-1.05	12198.6	5896.59	-43.8	0.24
MAB_1525c	-	Putative transcriptional regulator, TetR family	15	176.2	55.8	-1.66	7927.6	2509.12	-120.4	0.24
MAB_1549c	-	Putative RNA binding protein, contains S1 domain	27	60.9	32.8	-0.89	4929	2656.43	-28.1	0.24
MAB_1600c	-	Conserved hypothetical protein	7	264.1	427.3	0.69	5546.1	8972.33	163.2	0.24
MAB_1828	-	Hypothetical protein MAB_1828	11	384.4	214.9	-0.84	12685.8	7092.25	-169.5	0.24
MAB_1857c	-	Conserved hypothetical protein	7	126	240.1	0.93	2645.4	5041.33	114.1	0.24
MAB_2172	-	Proteasome (beta subunit) PrcB	15	0.9	0	-0.89	38.3	0	-0.9	0.24
MAB_2177	-	Probable ABC transporter, periplasmic	17	90.8	226	1.32	4628.9	11528.2	135.3	0.24
MAB_2183	-	Conserved hypothetical protein	20	49.5	16	-1.63	2969.2	957.38	-33.5	0.24
MAB_2307c	-	Conserved hypothetical protein	13	626.6	400.4	-0.65	24436.9	15615.5	-226.2	0.24
MAB_2351c	-	Putative transcriptional regulator, TetR family	7	7.2	54.9	2.93	151.7	1153.81	47.7	0.24
MAB_2442c	-	Conserved hypothetical protein	13	228	105.2	-1.12	8892.8	4101.97	-122.8	0.24
MAB_2527	-	Conserved hypothetical protein	9	133.3	24	-2.47	3600.3	648.04	-109.3	0.24
MAB_2714c	-	Conserved hypothetical protein	10	34.8	98.8	1.51	1043	2964.98	64.1	0.24
MAB_2782c	-	Conserved hypothetical protein	14	0.8	0.2	-2.09	32	7.54	-0.6	0.24
MAB_2814	-	Probable lipase LipH	18	153.1	71	-1.11	8268.5	3836.47	-82.1	0.24
MAB_2854c	-	Conserved hypothetical protein	13	174.4	75.2	-1.21	6803.4	2934.46	-99.2	0.24
MAB_2952c	-	Putative TetR-family transcriptional regulator	15	46.8	136.5	1.54	2104.9	6142.22	89.7	0.24
MAB_3727c	-	Hypothetical protein MAB_3727c	1	42.8	768.4	4.16	128.5	2305.26	725.6	0.24
MAB_4061c	-	Conserved hypothetical protein	21	72.9	33.8	-1.11	4590.9	2130.17	-39.1	0.24
MAB_4109c	-	Putative methyltransferase	14	354.4	650.7	0.88	14884.4	27327.8	296.3	0.24
MAB_4226c	-	Probable phosphate acetyltransferase (PTA)	42	45.5	88.4	0.96	5728.8	11141.4	43	0.24
MAB_4258c	-	Putative RNA methyltransferase	13	46.5	15.4	-1.6	1811.6	598.94	-31.1	0.24
MAB_4374	-	Acetaldehyde dehydrogenase	29	85.9	147	0.77	7477.2	12785.2	61	0.24
MAB_4425	-	Hypothetical protein MAB_4425	2	115.1	47	-1.29	690.5	281.82	-68.1	0.24
MAB_4462c	-	Conserved hypothetical protein	14	74.7	34.5	-1.12	3136.7	1447.66	-40.2	0.24
MAB_0059c	-	Hypothetical protein MAB_0059c	4	154.2	277.8	0.85	1849.8	3333.66	123.7	0.25
MAB_0147c	-	Conserved hypothetical protein	7	1198.8	1893	0.66	25175	39753.9	694.2	0.25
MAB_0318c	-	Conserved hypothetical protein	17	686.2	1038.4	0.6	34995.2	52958	352.2	0.25
MAB_0459c	-	Possible glycosyl hydrolase	17	252.2	401.8	0.67	12862.8	20490.6	149.6	0.25
MAB_0505c	-	Putative glycosyl transferase	11	2.2	0.4	-2.58	73.9	12.35	-1.9	0.25
MAB_0591	-	Probable rifampin adp-ribosyl transferase	9	403.3	164.8	-1.29	10889.4	4450.12	-238.5	0.25
MAB_0616	-	Conserved hypothetical protein	16	67.2	151.1	1.17	3223.8	7251.68	83.9	0.25
MAB_0666	-	ESAT-6-like protein (10 kDa antigen)	5	2.6	6	1.23	38.4	90.21	3.5	0.25
MAB_0668c	-	Probable O-methyltransferase OmT	24	35.9	11.2	-1.67	2584.6	809.44	-24.7	0.25
MAB_0849c	-	Conserved hypothetical protein	9	319.7	75.1	-2.09	8630.9	2026.85	-244.6	0.25
MAB_1003c	-	Conserved hypothetical protein	23	14.9	35.7	1.27	1025.5	2466.16	20.9	0.25
MAB_1026c	-	Conserved hypothetical protein	10	272.8	177.9	-0.62	8184.8	5337.02	-94.9	0.25
MAB_1112c	-	Putative quinone oxidoreductase	15	84.5	28.9	-1.55	3801	1301.71	-55.5	0.25
MAB_1227	-	Putative ABC transporter, permease protein	10	38.2	3	-3.68	1145.4	89.42	-35.2	0.25
MAB_1317	-	Conserved hypothetical protein	5	181.2	90.8	-1	2717.6	1361.28	-90.4	0.25
MAB_1544c	-	Probable CysN/CysC bifunctional enzyme	29	55.7	105.2	0.92	4848.7	9149.09	49.4	0.25
MAB_1638	-	Putative TetR-family transcriptional regulator	12	540.1	271.4	-0.99	19444.2	9768.65	-268.8	0.25
MAB_1816c	-	Phage integrase	21	101.7	190.2	0.9	6407.1	11982.3	88.5	0.25
MAB_2030	-	Probable 3-oxoacyl-(Acyl-carrier-protein) synthase II KasA	29	26.8	79.5	1.57	2328.6	6915.05	52.7	0.25
MAB_2257	-	Probable polyketide synthase	99	61.1	114.5	0.91	18154.7	34002.6	53.4	0.25
MAB_2548c	-	Conserved hypothetical protein	6	532	297.1	-0.84	9576.2	5347.56	-234.9	0.25
MAB_2689	-	Probable acyltransferase	41	0.3	0.8	1.47	34.8	96.64	0.5	0.25
MAB_2870	-	Conserved hypothetical protein	7	294.8	69.3	-2.09	6191.7	1455.69	-225.5	0.25
MAB_3190c	-	Putative nicotinamide mononucleotide transporter	15	62.8	131.3	1.06	2826.6	5910.61	68.5	0.25
MAB_3553	-	Possible 2-isopropylmalate synthase	26	86.6	54	-0.68	6757.2	4214.34	-32.6	0.25
MAB_3586c	-	Putative transcriptional regulator, TetR family	10	62.2	16.1	-1.95	1865.6	484.31	-46	0.25
MAB_4107c	-	Glycosyltransferase GtfA	20	3.7	0.1	-4.76	224.1	8.25	-3.6	0.25
MAB_4157c	-	Probable ferredoxin FdxD	5	380	853.3	1.17	5700.2	12799.9	473.3	0.25
MAB_4452	-	Putative transcriptional regulator, MerR family	11	236.5	70.7	-1.74	7802.9	2333.34	-165.7	0.25
MAB_4584c	-	Conserved hypothetical protein	15	164.5	267.1	0.7	7402.3	12020.7	102.6	0.25
MAB_4586c	-	Conserved hypothetical protein	10	388.3	214.2	-0.86	11649.7	6424.68	-174.2	0.25
MAB_4623c	-	5-methyltetrahydropteroyltriglutamate--homocysteine methyltransferase	36	200	128	-0.64	21598.1	13818.6	-72	0.25
MAB_4674c	-	Similarity with Nitrogen-fixing NifU-like proteins	5	83.3	20.6	-2.01	1250	309.65	-62.7	0.25
MAB_4918c	-	Pyruvate dehydrogenase E1 component alpha subunit	18	888.2	620.3	-0.52	47965.4	33498.4	-267.9	0.25
MAB_0333c	rpmG.1	50S ribosomal protein L33	4	868.7	430.3	-1.01	10424.3	5164.06	-438.4	0.26
MAB_0927	-	Probable glycosyltransferase	32	182.7	90	-1.02	17543.1	8637.9	-92.8	0.26
MAB_1169	-	Putative hydrolase, alpha/beta fold	12	301.7	110.9	-1.44	10859.5	3993.63	-190.7	0.26
MAB_1187c	-	Probable enoyl-CoA hydratase	14	3.8	190.9	5.66	158.6	8018.44	187.1	0.26
MAB_1367c	-	Conserved hypothetical protein	14	135.3	59.4	-1.19	5682.5	2495.22	-75.9	0.26
MAB_1376	-	Conserved hypothetical protein	8	9.5	77.2	3.03	227.6	1853.83	67.8	0.26
MAB_1566c	-	Hemoglobin-like protein HbO	14	190.3	525.6	1.47	7992.6	22075.1	335.3	0.26
MAB_1636	-	Conserved hypothetical protein	9	619.2	428.4	-0.53	16718.1	11567.4	-190.8	0.26
MAB_1751	-	Hypothetical protein MAB_1751	4	39.6	6.3	-2.65	474.7	75.39	-33.3	0.26
MAB_1760	-	Conserved hypothetical protein	19	248.2	141.7	-0.81	14146.5	8077.35	-106.5	0.26
MAB_1839	-	Diguanylate cyclase/phosphodiesterase	25	272.9	172.7	-0.66	20468	12953.2	-100.2	0.26
MAB_2248	-	Probable peptide synthetase MbtE	97	28.6	53.7	0.91	8318	15621.4	25.1	0.26
MAB_2276c	-	Putative regulatory protein	6	1025.6	612	-0.74	18461.1	11015.9	-413.6	0.26
MAB_2389	-	Possible fumarate reductase/succinate dehydrogenase	30	59.7	151.3	1.34	5373.3	13615	91.6	0.26
MAB_2395	-	Probable acyl-CoA dehydrogenase FadE	14	146.7	270.8	0.88	6160.1	11375.6	124.2	0.26
MAB_2440	-	Putative protein CrcB homolog 2	6	433.5	253.4	-0.77	7803.4	4561.37	-180.1	0.26
MAB_2493c	-	Similar to streptomycin adenyltransferase	18	241.9	128.9	-0.91	13060.5	6959.65	-113	0.26
MAB_2559c	-	Probable peptidyl-prolyl cis-trans isomerase	9	496.2	252.2	-0.98	13397.9	6808.56	-244	0.26
MAB_2606c	-	Putative transcriptional regulator, TetR family	9	24.1	1.7	-3.78	649.4	47.12	-22.3	0.26
MAB_2886c	-	Hypothetical protein MAB_2886c	4	209.4	102.3	-1.03	2513.4	1227.07	-107.2	0.26
MAB_2989	-	Probable chloramphenicol acetyltransferase	16	53.4	107	1	2564.4	5133.96	53.5	0.26
MAB_3219	-	Conserved hypothetical protein	3	7.5	44.8	2.59	67.2	403.42	37.4	0.26
MAB_3359c	-	Conserved hypothetical protein	20	147	255.4	0.8	8817.8	15324.1	108.4	0.26
MAB_3529	-	Conserved hypothetical protein	12	144	73.5	-0.97	5183.3	2647.05	-70.5	0.26
MAB_3694	-	Possible oxidoreductase	21	180.5	305.9	0.76	11372.6	19271.8	125.4	0.26
MAB_3853	-	Conserved hypothetical protein	6	475.6	101.7	-2.23	8561.3	1829.71	-374	0.26
MAB_3964	-	Conserved hypothetical protein	28	70.5	33.9	-1.06	5919.5	2843.73	-36.6	0.26
MAB_3965	-	Putative aminotransferase	40	18.3	37.2	1.02	2200.2	4466.04	18.9	0.26
MAB_4004c	-	Conserved hypothetical protein (excisionase?)	5	182.5	66.2	-1.46	2737	993.64	-116.2	0.26
MAB_4540c	-	Putative acetyl-CoA carboxylase beta subunit AccD	36	107.1	180.5	0.75	11565.2	19497.7	73.4	0.26
MAB_4580c	-	Conserved hypothetical protein (putative glutathione S-transferase)	25	373.4	245.5	-0.6	28005.8	18413.4	-127.9	0.26
MAB_4745	-	Putative membrane protein, MmpS	9	59.1	192.7	1.7	1596.3	5202.3	133.6	0.26
MAB_4777c	-	Possible cellulase CelA (endoglucanase)	20	551	402.4	-0.45	33058.8	24143.2	-148.6	0.26
MAB_4824c	-	Hypothetical protein MAB_4824c	14	440	849.1	0.95	18480	35663.5	409.1	0.26
MAB_0225	-	Hypothetical protein MAB_0225	3	347.7	177.8	-0.97	3129.5	1600.61	-169.9	0.27
MAB_0361	-	Conserved hypothetical protein	11	554.5	934.3	0.75	18298.2	30832	379.8	0.27
MAB_0389c	-	Putative regulatory protein	10	266.7	523.5	0.97	8000.6	15706.2	256.9	0.27
MAB_0468	-	Probable transmembrane carbonic anhydrase	10	200.3	114.6	-0.81	6008.3	3438.89	-85.6	0.27
MAB_0649c	-	Putative monooxygenase	15	370.8	225	-0.72	16684.4	10124.5	-145.8	0.27
MAB_0872	-	Probable cold shock-like protein B CspB	4	3.4	0.1	-4.66	40.2	1.59	-3.2	0.27
MAB_0900c	-	Putative phenylacetic acid degradation protein PaaN	25	42.5	13.2	-1.69	3188.4	988.42	-29.3	0.27
MAB_0994	-	Putative NAD-dependent epimerase/dehydratase	12	101.3	50	-1.02	3646.6	1798.56	-51.3	0.27
MAB_1015c	-	Conserved hypothetical protein	11	109.6	232.6	1.09	3617.4	7674.24	122.9	0.27
MAB_1077	-	Probable two component sensor kinase MprB	21	118.6	13.1	-3.18	7469.8	822.29	-105.5	0.27
MAB_1080	-	Hypothetical porin precursor	15	41.6	76.3	0.87	1871.4	3432.03	34.7	0.27
MAB_1106c	-	Hypothetical protein MAB_1106c	6	102.3	291.7	1.51	1842.3	5250.86	189.4	0.27
MAB_1384	-	Probable malate dehydrogenase	13	49.9	109.6	1.14	1945.6	4274.99	59.7	0.27
MAB_1489	-	Probable acyl-CoA ligase FadD	35	23.3	43.3	0.89	2448.9	4549.02	20	0.27
MAB_1518	-	Conserved hypothetical protein	11	22.8	2.5	-3.17	752.2	83.43	-20.3	0.27
MAB_1818	-	Hypothetical protein MAB_1818	10	42.1	106	1.33	1263.6	3180.28	63.9	0.27
MAB_2690	-	Glycogen operon protein GlgX homolog	57	62.9	101.9	0.7	10755.6	17420.2	39	0.27
MAB_2926c	-	Putative oxidoreductase (molybdopterin dehydrogenase?)	15	48.5	11.7	-2.05	2183.7	526.27	-36.8	0.27
MAB_3026c	-	Conserved hypothetical protein	6	107.1	29	-1.89	1928.3	521.87	-78.1	0.27
MAB_3275	-	Probable cytochrome P450	42	31.5	11.3	-1.48	3968.6	1424.65	-20.2	0.27
MAB_3542c	-	Conserved hypothetical protein (possible anti-sigma factor)	6	48.9	17.2	-1.51	880.9	309.88	-31.7	0.27
MAB_3855c	-	Putative lipoprotein LprC	11	6.6	24	1.87	216.4	793.51	17.5	0.27
MAB_3936c	-	Probable phosphoglycerate mutase	15	241.6	553.6	1.2	10873.6	24910.6	311.9	0.27
MAB_4007c	-	Ribonucleoside-diphosphate reductase, beta subunit	21	195.5	333.7	0.77	12316.2	21020.9	138.2	0.27
MAB_4070c	-	Conserved hypothetical protein	23	21.7	8.3	-1.39	1497.8	572.7	-13.4	0.27
MAB_4088c	-	Possible mycolic acid synthase UmaA1	21	452.5	714.2	0.66	28508.3	44992.2	261.6	0.27
MAB_4247	-	Putative dicarboxylate carrier protein	10	231.6	466.6	1.01	6948.5	13997.1	235	0.27
MAB_4381c	-	Putative transcriptional regulator, LysR family	18	20.2	7.3	-1.46	1088.8	394.82	-12.9	0.27
MAB_4574c	-	Probable transcriptional regulator, TetR family	13	184.5	105.1	-0.81	7196.2	4098.98	-79.4	0.27
MAB_4668c	-	AMP-dependent synthetase and ligase	40	159.4	70.7	-1.17	19130.5	8481.37	-88.7	0.27
MAB_4705c	-	Probable membrane protein, MmpS	9	181.6	45.8	-1.99	4902.1	1237.2	-135.7	0.27
MAB_4746	-	Putative membrane protein, MmpL	53	115	77.2	-0.57	18290.5	12280.3	-37.8	0.27
MAB_4803	-	Hypothetical protein MAB_4803	6	682.7	1081.2	0.66	12287.9	19461.3	398.5	0.27
MAB_0271	-	Hypothetical protein MAB_0271	16	1031	635.2	-0.7	49486	30490.5	-395.7	0.28
MAB_0520	-	Conserved hypothetical protein	11	163.1	516.8	1.66	5382.3	17054.1	353.7	0.28
MAB_0621c	-	Probable dehydrogenase/dehydratase (MaoC family)	12	89.1	40.9	-1.12	3208.9	1473.08	-48.2	0.28
MAB_0755c	-	Hypothetical protein MAB_0755c	5	19.7	9.2	-1.1	295	137.48	-10.5	0.28
MAB_0761c	-	Putative 3-hydroxyacyl-CoA dehydrogenase	20	44.8	114.6	1.36	2687.4	6875.99	69.8	0.28
MAB_0820c	-	Probable NAD-glutamate dehydrogenase	61	183.5	138.8	-0.4	33585.8	25400.5	-44.7	0.28
MAB_0918c	-	Possible triacylglycerol lipase	34	213.8	131.7	-0.7	21806.9	13437	-82.1	0.28
MAB_0941	-	Conserved hypothetical protein	15	192.1	130.1	-0.56	8645.2	5855.21	-62	0.28
MAB_1177	-	Hypothetical protein MAB_1177	5	43.6	183	2.07	654.2	2744.41	139.3	0.28
MAB_1252	-	Conserved hypothetical protein	10	190.3	462	1.28	5707.8	13859.3	271.7	0.28
MAB_1265c	-	Conserved hypothetical protein	8	127.6	262.8	1.04	3063.4	6306.94	135.1	0.28
MAB_1324	-	Putative monooxygenase	5	46.9	143.6	1.62	703.4	2154.54	96.7	0.28
MAB_1385	-	Probable lipoprotein LpqZ	19	0	3.7	7.18	1.4	208.16	3.6	0.28
MAB_1565c	-	Alpha-amylase family protein	29	17.4	37	1.09	1511.5	3220	19.6	0.28
MAB_2114c	-	Luciferase-like	13	137.3	74.1	-0.89	5353.3	2887.99	-63.2	0.28
MAB_2118	-	Hypothetical protein MAB_2118	7	139.9	23	-2.61	2937.4	482.65	-116.9	0.28
MAB_2184	-	Conserved hypothetical protein	15	181.2	101	-0.84	8153.6	4543.06	-80.2	0.28
MAB_2229c	-	Hypothetical PE family protein	5	1.3	4.9	1.94	19.3	74.03	3.7	0.28
MAB_2260	-	Putative formyltransferase	29	30	49.1	0.71	2608.7	4274.77	19.2	0.28
MAB_2512	-	Conserved hypothetical protein (sulfate transporter/antisigma-factor antagonist STAS?)	11	96.8	169.2	0.81	3194	5585.17	72.5	0.28
MAB_2536	-	Hypothetical protein MAB_2536	4	65.6	2.1	-4.95	787	25.51	-63.5	0.28
MAB_2659	-	Putative flavin-containing monoamine oxidase AofH	24	217.7	354.2	0.7	15677.6	25505.2	136.5	0.28
MAB_2849c	-	Conserved hypothetical protein (aminodeoxychorismate lyase?)	15	143.7	232.6	0.7	6465	10466.8	88.9	0.28
MAB_3059c	-	Probable regulatory protein RecX	9	146.7	83	-0.82	3959.8	2241.13	-63.7	0.28
MAB_3459	-	Putative cytidine/deoxycytidylate deaminase	6	381.6	112	-1.77	6869.7	2015.19	-269.7	0.28
MAB_3515c	-	Probable ATP-dependent DNA helicase	35	29.1	15.2	-0.93	3059	1600.48	-13.9	0.28
MAB_3580c	-	Preprotein translocase secA 1 subunit	49	4.1	0.3	-3.61	602.7	49.5	-3.8	0.28
MAB_3635c	-	Putative gluconokinase	8	35	135	1.95	839	3239.92	100	0.28
MAB_3671c	-	Probable thymidine phosphorylase DeoA	20	116.4	172	0.56	6986.5	10322.3	55.6	0.28
MAB_3682c	-	Conserved hypothetical protein	16	335.9	203.6	-0.72	16124.6	9774.37	-132.3	0.28
MAB_4017c	-	Probable monooxygenase	39	20.8	33.1	0.67	2438.6	3876.65	12.3	0.28
MAB_4090	-	Putative amino-acid permease	17	511.7	298.2	-0.78	26098	15205.7	-213.6	0.28
MAB_4094c	-	Probable 3-hydroxybutyryl-CoA dehydrogenase	13	37.4	10.2	-1.87	1460	398.25	-27.2	0.28
MAB_4428	-	Putative short chain dehydrogenase/reductase	8	105.7	39.3	-1.43	2536.8	942.04	-66.4	0.28
MAB_4514c	-	Putative Mce family protein	18	28.4	86.5	1.6	1536	4669.99	58	0.28
MAB_4608	-	3-oxoacyl	21	2.5	0.1	-5.54	156.5	3.35	-2.4	0.28
MAB_4655	-	Conserved hypothetical protein (metallophosphoesterase-like)	17	78.6	15.5	-2.34	4007.8	789.4	-63.1	0.28
MAB_4681c	-	Conserved hypothetical protein	8	319	176.3	-0.86	7656.7	4231.03	-142.7	0.28
MAB_4874c	-	Putative transposase/phage integrase	49	240.8	379.2	0.65	35401.7	55736.7	138.3	0.28
MAB_0435c	-	Putative transcriptional regulator	3	650.3	382.2	-0.77	5853	3439.78	-268.1	0.29
MAB_0455	-	Hypothetical protein MAB_0455	3	14	66.4	2.24	126.4	597.78	52.4	0.29
MAB_0495c	-	Conserved hypothetical protein	13	266.2	135.1	-0.98	10380.3	5268.98	-131.1	0.29
MAB_0538	-	Conserved hypothetical protein	6	206.3	486.4	1.24	3713.8	8756.07	280.1	0.29
MAB_0574c	-	Conserved hypothetical protein (LamB/YcsF)	10	188.8	28.3	-2.74	5664.5	848.5	-160.5	0.29
MAB_0575c	-	Putative ABC-transporter transmembrane protein	14	32.2	7.3	-2.15	1353.8	304.57	-25	0.29
MAB_0607	-	Probable short-chain dehydrogenase/reductase	12	148.9	89.5	-0.73	5359.7	3221.81	-59.4	0.29
MAB_0797c	-	Hypothetical protein MAB_0797c	7	453.6	1052.9	1.21	9525.5	22111.4	599.3	0.29
MAB_0877c	-	Conserved hypothetical protein	6	190	389.8	1.04	3420.1	7015.98	199.8	0.29
MAB_0887c	-	Conserved hypothetical protein	11	96	41	-1.23	3168.4	1351.72	-55.1	0.29
MAB_1323	-	Hypothetical protein MAB_1323	3	48.1	13.1	-1.88	432.6	117.54	-35	0.29
MAB_1478	-	Conserved hypothetical protein	10	195.9	316.4	0.69	5878.5	9492.79	120.5	0.29
MAB_1655	-	Probable sulfate ABC transporter, ATP-binding protein SysA	13	31.1	186.2	2.58	1211.2	7261.62	155.1	0.29
MAB_2005	-	Putative cell division protein FtsW	21	5.2	1.9	-1.5	330.2	116.73	-3.4	0.29
MAB_2190	-	Conserved hypothetical protein	15	18.6	4.3	-2.1	835.3	194.33	-14.2	0.29
MAB_2326c	-	Hypothetical protein MAB_2326c	8	171.3	86	-0.99	4110.8	2063.19	-85.3	0.29
MAB_2331	-	Conserved hypothetical transmembrane protein	16	185.5	87.9	-1.08	8904.7	4221.19	-97.6	0.29
MAB_2511	-	Alternative sigma factor SigF	20	74.3	37.1	-1	4455.8	2224.77	-37.2	0.29
MAB_2790c	-	Probable ethanolamine ammonia-lyase, heavy subunit	23	6.8	20.3	1.58	469.6	1401.33	13.5	0.29
MAB_2942	-	Conserved hypothetical protein	11	142.2	57.2	-1.31	4693.2	1887.55	-85	0.29
MAB_3173c	-	Conserved hypothetical protein	5	51.4	6.9	-2.91	771.1	102.76	-44.6	0.29
MAB_3420c	-	Putative short-chain dehydrogenase/reductase	17	172.6	98.9	-0.8	8801.6	5045.27	-73.7	0.29
MAB_3569c	-	Conserved hypothetical protein	15	36.7	66.9	0.87	1649.5	3010.2	30.2	0.29
MAB_3839c	-	Putative transcriptional regulator, AsnC family	7	41.2	5.9	-2.81	864.5	123.29	-35.3	0.29
MAB_3883c	-	Putative transcriptional regulator, TetR family	5	70.3	18.6	-1.91	1054.1	279.54	-51.6	0.29
MAB_4096c	-	Conserved hypothetical protein	14	409	235.1	-0.8	17177	9872.9	-173.9	0.29
MAB_4339c	-	Conserved hypothetical protein	25	178.2	100	-0.83	13365.6	7499.31	-78.2	0.29
MAB_4376c	-	Putative acetoacetyl-CoA synthetase	42	12.9	3.2	-1.99	1619.8	407.16	-9.6	0.29
MAB_4528c	-	Conserved hypothetical protein	6	72.4	128.6	0.83	1303	2314.47	56.2	0.29
MAB_4649c	-	Hypothetical protein MAB_4649c	11	21.5	55.2	1.36	709.6	1822.59	33.7	0.29
MAB_4736	-	Conserved hypothetical protein (serine/threonine-protein kinase PknE?)	13	283	469.8	0.73	11038.9	18320.4	186.7	0.29
MAB_4837c	-	Possible phosphotransferase	11	286.1	109.5	-1.39	9440.7	3614.4	-176.6	0.29
MAB_4951c	gidB	Methyltransferase GidB (glucose-inhibited division protein B)	14	20.9	6.1	-1.78	876.8	255.03	-14.8	0.29
MAB_0335	-	Probable cobalamin synthesis protein	11	16.7	9.3	-0.84	550	308.04	-7.3	0.3
MAB_0576c	-	Putative ABC transporter ATP-binding protein	11	95	33	-1.52	3133.4	1089.15	-61.9	0.3
MAB_0751c	-	Phosphate transport system protein PhoU	9	22.7	1.9	-3.58	612.7	51.24	-20.8	0.3
MAB_1017c	-	Probable O-antigen transporter, MOP superfamily	27	71.3	134.1	0.91	5771.5	10866	62.9	0.3
MAB_1138c	-	Putative transcriptional regulator, MarR family	13	184	350.2	0.93	7175.9	13657.5	166.2	0.3
MAB_1216c	-	Probable cytochrome P450	27	4.8	0.4	-3.65	385.7	30.74	-4.4	0.3
MAB_1224	-	Conserved hypothetical protein	11	80.5	17.1	-2.24	2655.9	563.65	-63.4	0.3
MAB_1263	-	Hypothetical protein MAB_1263	7	731.1	244.1	-1.58	15354	5125.43	-487.1	0.3
MAB_1325c	-	Probable NADPH dependent 2,4-dienoyl-CoA reductase FadH	33	11.2	20.4	0.87	1106.5	2019.45	9.2	0.3
MAB_1359c	-	Putative ABC transporter, ATP-binding protein	16	58.7	27.7	-1.08	2816.8	1328.55	-31	0.3
MAB_1381	-	Putative oxidoreductase EphD	20	38.3	221	2.53	2300.4	13257.6	182.6	0.3
MAB_1643	-	Putative glycosyl hydrolase	32	205.7	106.9	-0.95	19751.5	10257.8	-98.9	0.3
MAB_1911c	-	Conserved hypothetical protein	16	147	60.4	-1.28	7054.6	2899.53	-86.6	0.3
MAB_1929	-	Conserved hypothetical protein	17	28.3	68.2	1.27	1443.7	3479.18	39.9	0.3
MAB_2050	-	Putative HTH-type transcriptional regulator AraC	16	686.4	438	-0.65	32948.1	21023.8	-248.4	0.3
MAB_2194	-	Probabme short-chain dehydrogenase/reductase	18	298.7	173.7	-0.78	16131.7	9381.48	-125	0.3
MAB_2219	-	Putative alkanesulfonate monooxygenase	16	50.2	15.6	-1.68	2407.4	748.74	-34.6	0.3
MAB_2517c	-	Conserved hypothetical protein	11	24.9	1	-4.7	820.6	31.53	-23.9	0.3
MAB_2610	-	Putative aminotransferase	31	161.8	104.4	-0.63	15047.1	9707.8	-57.4	0.3
MAB_2868c	-	Conserved hypothetical protein	20	162.3	95.3	-0.77	9739.4	5719.66	-67	0.3
MAB_3123	-	Putative acyl-CoA dehydrogenase	21	17.4	8.2	-1.08	1095.5	518.45	-9.2	0.3
MAB_3433c	-	Conserved hypothetical protein	16	56.6	18.8	-1.59	2717.6	902	-37.8	0.3
MAB_3659c	-	Putative peptidase/amidohydrolase	19	153.7	343.5	1.16	8761.9	19582.2	189.8	0.3
MAB_3934c	-	Possible hydrolase, alpha/beta fold	12	145.3	254.1	0.81	5230.6	9146.71	108.8	0.3
MAB_4041c	-	Hypothetical protein MAB_4041c	7	34.4	14	-1.29	721.6	294.59	-20.3	0.3
MAB_4097c	-	Conserved hypothetical protein	11	165.9	104.2	-0.67	5475.2	3437.86	-61.7	0.3
MAB_4164	-	Possible enoyl-CoA hydratase	9	106.6	15.4	-2.79	2878	416.8	-91.2	0.3
MAB_4490c	-	Probable oxidoreductase	16	78	127.3	0.71	3742.7	6110.32	49.3	0.3
MAB_0086	-	Putative taurine dioxygenase	12	261.2	143.8	-0.86	9403	5175.43	-117.4	0.31
MAB_0562c	-	Conserved hypothetical protein	17	80.6	132.8	0.72	4112.6	6773.67	52.2	0.31
MAB_0627c	-	Hypothetical protein MAB_0627c	6	345.5	150.2	-1.2	6218.4	2703.26	-195.3	0.31
MAB_0630	-	Conserved hypothetical protein	32	71.5	34.4	-1.06	6864.3	3298.17	-37.1	0.31
MAB_0727	-	Putative dihydrodipicolinate reductase	14	496.7	352.9	-0.49	20862.4	14821	-143.8	0.31
MAB_0756c	-	Conserved hypothetical protein	14	126.7	186.2	0.56	5322.2	7822.24	59.5	0.31
MAB_0876	-	Conserved hypothetical protein	17	401.8	744.2	0.89	20489.4	37954.3	342.4	0.31
MAB_0973	-	Conserved hypothetical protein	7	20	49.6	1.31	421	1042.24	29.6	0.31
MAB_1025	-	Conserved hypothetical protein	13	25.4	4.8	-2.4	991.5	187.88	-20.6	0.31
MAB_1247c	-	Conserved hypothetical protein	5	55.6	20.5	-1.44	833.8	307.41	-35.1	0.31
MAB_1455	-	Conserved hypothetical protein	9	125.1	249.5	1	3376.5	6736.6	124.4	0.31
MAB_1463	-	Probable acetyl-CoA acetyltransferase FadA	8	189.6	74.8	-1.34	4550.6	1796.01	-114.8	0.31
MAB_1504	-	Probable ABC transporter, permease protein	10	33.2	14.4	-1.2	995.7	433.34	-18.7	0.31
MAB_1723	-	Putative phage integrase	24	541.4	237	-1.19	38980	17060.7	-304.4	0.31
MAB_1849	-	Putative metalloprotease	15	141.8	77.7	-0.87	6379.2	3496.08	-64.1	0.31
MAB_1858	-	Probable ABC transporter antibiotic-transport ATP-binding protein	7	33.8	10.3	-1.71	708.9	217.17	-23.4	0.31
MAB_2027	-	Putative acyl carrier protein	11	220.2	117.9	-0.9	7267.4	3892.12	-102.3	0.31
MAB_2091	-	Hypothetical protein similar to Patatin	21	526.6	314.5	-0.74	33177.3	19813.1	-212.1	0.31
MAB_2103	-	Conserved hypothetical protein	8	103.8	44.7	-1.22	2492.1	1072.28	-59.2	0.31
MAB_2264c	-	Probable hydroxylase/dioxygenase	21	71.2	33.8	-1.07	4485.8	2130.25	-37.4	0.31
MAB_2308	-	UvrABC system protein B (UvrB protein) excinuclease	52	104.8	159.6	0.61	16352	24898.9	54.8	0.31
MAB_2586	-	Putative transcription antitermination regulator	16	74.5	114.7	0.62	3576	5507.84	40.2	0.31
MAB_2794c	-	Conserved hypothetical protein	8	11.8	82.2	2.8	282.2	1971.72	70.4	0.31
MAB_2817c	-	Putative dihydropyrimidinase	32	144.7	220.6	0.61	13887.5	21182.2	76	0.31
MAB_2972	-	Conserved hypothetical protein	13	221.3	438.3	0.99	8629.5	17092.5	217	0.31
MAB_3506c	-	Putative short-chain dehydrogenase/reductase	10	19.6	92.3	2.24	586.9	2767.86	72.7	0.31
MAB_3535	-	Probable isochorismate synthase EntC	11	3.7	31	3.07	122.2	1022.64	27.3	0.31
MAB_3537c	-	Conserved hypothetical protein	5	11.2	3.7	-1.59	168.6	55.93	-7.5	0.31
MAB_3714c	-	Putative two-component system response regulator, LuxR family	12	33.9	14.7	-1.2	1221	530.23	-19.2	0.31
MAB_3810	-	Putative hydrolase, alpha/beta fold	9	190.2	362.6	0.93	5135	9789.07	172.4	0.31
MAB_3908c	-	Conserved hypothetical protein	30	248.8	144.4	-0.79	22393.9	12993.6	-104.4	0.31
MAB_4022c	-	Probable oxidoreductase	15	49	18.9	-1.38	2202.9	848.32	-30.1	0.31
MAB_4023c	-	Probable oxidoreductase	18	3.5	7.5	1.11	188.5	407.03	4	0.31
MAB_4101	-	Hypothetical protein MAB_4101	9	371.7	541.7	0.54	10036.2	14627.2	170	0.31
MAB_4141	-	PE/PPE family protein	34	70.7	102.1	0.53	7208	10417.7	31.5	0.31
MAB_4151c	-	Hypothetical MCE-family protein	16	0.6	12.4	4.31	30.1	594.83	11.8	0.31
MAB_4352c	-	Putative transcriptional regulator, TetR family	10	51.8	101.8	0.97	1555.3	3055	50	0.31
MAB_4369c	-	Putative ferredoxin subunit of phenylpropionate dioxygenase	10	214.6	446.8	1.06	6438.5	13404.3	232.2	0.31
MAB_4396c	-	Hypothetical protein MAB_4396c	15	152.4	92	-0.73	6856.9	4139.07	-60.4	0.31
MAB_4692c	-	MbtH-like protein	1	10.8	38.4	1.82	32.5	115.14	27.5	0.31
MAB_4922	-	Putative short-chain dehydrogenase/reductase	12	910.5	522.4	-0.8	32779.8	18805.6	-388.2	0.31
MAB_0462c	-	Conserved hypothetical protein	8	345.2	158.6	-1.12	8283.7	3807.47	-186.5	0.32
MAB_0485	-	Putative oxidoreductase	19	246.7	149.4	-0.72	14061.9	8514.98	-97.3	0.32
MAB_0522c	-	Probable monooxygenase	34	122.3	79.1	-0.63	12470.7	8072.2	-43.1	0.32
MAB_0642	-	Putative glyoxalase/bleomycin resistance protein	6	241.1	1003.6	2.06	4339	18065.5	762.6	0.32
MAB_0860c	-	Probable DNA helicase	24	38.6	81.6	1.08	2778.4	5874.47	43	0.32
MAB_0969	-	Putative transcriptional regulator, TetR	13	134.4	54.8	-1.29	5240.8	2138.92	-79.5	0.32
MAB_1123	-	Conserved hypothetical protein	9	12	6.5	-0.9	324	174.17	-5.6	0.32
MAB_1710c	-	Conserved hypothetical protein (OsmC-like protein)	7	78.8	182.9	1.21	1654.5	3840.54	104.1	0.32
MAB_1896c	-	Hypothetical protein MAB_1896c	6	40.9	82.9	1.02	735.7	1491.65	42	0.32
MAB_2137	-	NADH-quinone oxidoreductase, D subunit NuoD	29	35.5	10.6	-1.75	3091.2	917.92	-25	0.32
MAB_2241	-	Putative nitrate ABC transporter, periplasmic protein	25	77.5	41.7	-0.89	5811.2	3125.02	-35.8	0.32
MAB_2270c	-	Putative peroxidase	16	102.9	40.5	-1.35	4940.1	1944.33	-62.4	0.32
MAB_2524	-	Putative Orn/Lys/Arg decarboxylase	22	233.9	83.7	-1.48	15440.3	5522.04	-150.3	0.32
MAB_2582	-	Putative two component sensor kinase	23	160	290.9	0.86	11039.7	20070	130.9	0.32
MAB_2591c	-	Conserved hypothetical protein	11	5	0.5	-3.24	166.1	17.57	-4.5	0.32
MAB_2955	-	Conserved hypothetical protein (peptidase?)	14	66.9	164	1.29	2809	6889.15	97.1	0.32
MAB_3052	-	Putative glutamate ABC transporter, permease	8	16.6	47	1.5	399.4	1128.04	30.4	0.32
MAB_3130c	-	Ribosome-binding factor A (RbfA)	10	33.9	128.1	1.92	1016.4	3842.45	94.2	0.32
MAB_3150	-	Putative membrane protein, MmpL family	49	53.4	35.6	-0.59	7852.8	5232.29	-17.8	0.32
MAB_3368c	-	Putative transcriptional regulator, AsnC family	10	20.8	48.4	1.22	623.2	1451.4	27.6	0.32
MAB_3373c	-	Conserved hypothetical protein	14	46.6	14.3	-1.71	1955.4	598.88	-32.3	0.32
MAB_3440c	-	Putative short-chain dehydrogenase/reductase	12	19.6	148.4	2.92	706.7	5343.23	128.8	0.32
MAB_3520c	-	Possible transcriptional regulatory protein	11	71.4	127.1	0.83	2356.3	4194.66	55.7	0.32
MAB_3550c	-	Conserved hypothetical protein	7	24.4	80.3	1.72	513.2	1686.57	55.9	0.32
MAB_3706	-	Conserved hypothetical protein	12	79.8	36.6	-1.12	2874.1	1318.31	-43.2	0.32
MAB_3753c	-	Conserved hypothetical protein	5	347	186.7	-0.89	5204.7	2800.04	-160.3	0.32
MAB_3840	-	Conserved hypothetical protein	13	268.4	55.3	-2.28	10466.8	2156.14	-213.1	0.32
MAB_4013c	-	Conserved hypothetical protein (phosphatase?)	11	140.5	331.4	1.24	4637.5	10937.4	190.9	0.32
MAB_4035	-	Putative Mce family protein	16	2	21.1	3.37	98	1011.08	19	0.32
MAB_4106c	-	Acetyltransferase	33	169.6	249.8	0.56	16791.7	24732.8	80.2	0.32
MAB_4139	-	Putative transcription regulator, ArsR family	7	254.4	365.2	0.52	5342.6	7668.53	110.8	0.32
MAB_4177c	-	Conserved hypothetical protein	27	115	297.2	1.37	9315	24076.8	182.2	0.32
MAB_4212c	-	Probable lipoprotein aminopeptidase LpqL	25	33.9	61.4	0.86	2539.7	4601.97	27.5	0.32
MAB_4420	-	Conserved hypothetical protein	6	156.7	15.4	-3.35	2820.4	277.19	-141.3	0.32
MAB_4710c	-	Putative transcriptional regulator, TetR family	5	363.8	568.5	0.64	5457.5	8527.01	204.6	0.32
MAB_4731c	-	Conserved hypothetical protein	8	677.5	1213.3	0.84	16261.1	29119.8	535.8	0.32
MAB_0149c	-	Hypothetical protein MAB_0149c	6	12.1	45.3	1.91	217.5	815.98	33.2	0.33
MAB_0408c	-	Probable bifunctional membrane-associated penicillin-binding protein PonA2/glycosyl transferase	38	1584.5	1950.8	0.3	180634	222390	366.3	0.33
MAB_0446c	-	Hypothetical protein MAB_0446c	2	242	65.9	-1.88	1452.2	395.68	-176.1	0.33
MAB_0669	-	Hypothetical PPE-family protein	31	56.8	106	0.9	5284.1	9856.43	49.2	0.33
MAB_0670	-	Conserved hypothetical protein	21	243.5	119.9	-1.02	15338.7	7553.6	-123.6	0.33
MAB_0691	-	Short-chain dehydrogenase/reductas	8	62.1	268.7	2.11	1489.7	6448.38	206.6	0.33
MAB_0750	-	Putative oxidoreductase	12	233.1	644	1.47	8392.3	23184.9	410.9	0.33
MAB_0822	-	Probable acyl-CoA dehydrogenase	22	35.5	18.4	-0.95	2343.4	1216.71	-17.1	0.33
MAB_0871c	-	Putative molybdenum cofactor biosynthesis protein A2	12	829.1	1112.2	0.42	29847.8	40038.4	283.1	0.33
MAB_0945	-	Putative drug resistance transporter, EmrB/QacA family	20	173.1	113.8	-0.61	10386.6	6826.44	-59.3	0.33
MAB_0964	-	Conserved hypothetical protein	1	18.8	119.2	2.67	56.3	357.55	100.4	0.33
MAB_1022	-	Conserved hypothetical protein (esterase?)	22	76.3	154.3	1.02	5034.3	10186.2	78.1	0.33
MAB_1104c	-	Hypothetical protein MAB_1104c	16	135.1	228.5	0.76	6485.3	10968.1	93.4	0.33
MAB_1328	-	Probable aminotransferase	20	1.6	4.5	1.54	93.9	272.64	3	0.33
MAB_1389c	-	Probable short-chain dehydrogenase/reductase	8	0.2	1.3	2.65	5	31.41	1.1	0.33
MAB_1422c	-	Putative acyl-CoA dehydrogenase	22	54.7	99.3	0.86	3608.1	6551.51	44.6	0.33
MAB_1667	-	Conserved hypothetical protein	5	329.5	1086.3	1.72	4943	16294.2	756.8	0.33
MAB_1770	-	Hypothetical protein MAB_1770	12	96.9	51.3	-0.92	3487.8	1846.14	-45.6	0.33
MAB_1972c	-	Conserved hypothetical protein (methyltransferase?)	9	337.3	156.9	-1.1	9107.4	4235.84	-180.4	0.33
MAB_2173	-	Proteasome (alpha subunit) PrcA	17	1.1	0.3	-2	57	14.21	-0.8	0.33
MAB_2364	-	CTP synthase PyrG	31	0	0.1	0.08	0	5.01	0.1	0.33
MAB_2374c	-	Conserved hypothetical protein	26	215.3	316.6	0.56	16793	24695.9	101.3	0.33
MAB_2577	-	Putative TetR-family transcriptional regulator	7	47.3	25.7	-0.88	993.9	539.74	-21.6	0.33
MAB_2685	-	Putative transcriptional regulator, TetR family	10	67.9	30.5	-1.15	2036.8	915	-37.4	0.33
MAB_2752	-	Probable ATP-binding protein ABC transporter	12	357.8	219	-0.71	12879.2	7883.52	-138.8	0.33
MAB_2887	-	Conserved hypothetical protein	11	188.8	88.3	-1.1	6231.2	2913.22	-100.5	0.33
MAB_2921	-	Putative bacteriophage protein	9	143.4	56.1	-1.35	3871.6	1516.01	-87.2	0.33
MAB_2932c	-	Probable xanthine/uracil permease	29	68.9	117.5	0.77	5994.4	10221	48.6	0.33
MAB_2958	-	Putative transmembrane-transport protein	28	116.7	55.8	-1.06	9802.1	4689.47	-60.9	0.33
MAB_3023c	-	Conserved hypothetical protein	9	157.2	288.4	0.88	4244.2	7788.1	131.3	0.33
MAB_3036c	-	Conserved hypothetical protein	5	13.1	30.1	1.2	196.8	451.79	17	0.33
MAB_3089c	-	Conserved hypothetical protein	6	303.9	81.9	-1.89	5471.1	1473.57	-222.1	0.33
MAB_3103c	-	Putative short chain dehydrogenase/reductase	20	0.1	3.4	4.6	8.3	201.01	3.2	0.33
MAB_3213c	-	Putative magnesium chelatase	22	125.5	69.3	-0.86	8285.5	4571.87	-56.3	0.33
MAB_3331c	-	Putative amino acid permease	27	343.3	604	0.82	27804.9	48921.2	260.7	0.33
MAB_3423	-	Probable cytochrome P450	23	174.1	252.9	0.54	12015.3	17447.7	78.7	0.33
MAB_3452c	-	Probable carboxylesterase LipT	28	56.3	33.1	-0.77	4728.4	2777.12	-23.2	0.33
MAB_3808c	-	Probable dicarboxylic acid transport integral membrane protein KgtP	30	531.4	402.1	-0.4	47830	36185.4	-129.4	0.33
MAB_3828c	-	Ethanolamine ammonia-lyase, large subunit	21	16.8	50.6	1.59	1061	3187.16	33.7	0.33
MAB_4122	-	Putative amino acid permease	41	60.2	95.1	0.66	7409.1	11696.5	34.9	0.33
MAB_4200	-	Putative sigma factor	19	261.4	418.5	0.68	14900.3	23854.7	157.1	0.33
MAB_4265c	-	Chaperone ClpB	29	0.5	1.6	1.76	40.9	138.22	1.1	0.33
MAB_4279	-	Hypothetical protein MAB_4279	6	185	348.3	0.91	3330.1	6269.95	163.3	0.33
MAB_4340c	-	Probable fatty-acid-CoA synthetase FadD	21	151.1	254.9	0.75	9516.7	16059.5	103.9	0.33
MAB_4398c	-	Conserved hypothetical protein	11	749.7	349.1	-1.1	24741.2	11521.5	-400.6	0.33
MAB_4412c	-	Putative decarboxylase	15	88.5	169.4	0.94	3984.6	7623.25	80.9	0.33
MAB_4423	-	Putative succinate dehydrogenase, iron-sulfur subunit	8	64.1	36.7	-0.81	1539.1	880.86	-27.4	0.33
MAB_4573c	-	Probable epoxide hydrolase EphC	24	309.8	476.4	0.62	22303.4	34301	166.6	0.33
MAB_4644c	-	Putative transcriptional regulator, GntR family	11	13	264.4	4.35	427.4	8724.8	251.4	0.33
MAB_4770c	-	Conserved hypothetical protein	9	476.4	310.1	-0.62	12863.6	8373.58	-166.3	0.33
MAB_4843	-	Hypothetical protein MAB_4843	2	987.1	237.1	-2.06	5922.4	1422.58	-750	0.33
MAB_4938	-	Possible alternative RNA polymerase sigma factor SigM	11	845.5	571	-0.57	27902.4	18844	-274.5	0.33
MAB_0304	-	Hypothetical protein MAB_0304	5	82.1	35.6	-1.21	1231.4	533.9	-46.5	0.34
MAB_0348	-	Hypothetical conserved TPR domain protein	22	25.2	14.2	-0.83	1660.6	934.71	-11	0.34
MAB_0354c	-	Oxidoreductase, 2-nitropropane dioxygenase family	11	502.4	318.6	-0.66	16578.5	10512.8	-183.8	0.34
MAB_0384	-	Conserved hypothetical protein	9	239.4	88.3	-1.44	6464.5	2383.63	-151.1	0.34
MAB_0542	-	Probable aspartate 1-decarboxylase precursor	8	176.5	42.9	-2.04	4236.5	1030.42	-133.6	0.34
MAB_0589	-	Probable aquaporin Z	12	99.4	370.2	1.9	3580.1	13327.2	270.8	0.34
MAB_0743c	-	Conserved hypothetical protein	6	19	4.3	-2.14	342.5	77.7	-14.7	0.34
MAB_0787	-	Hypothetical protein MAB_0787	7	241.7	438.5	0.86	5074.8	9207.87	196.8	0.34
MAB_1082c	-	Hypothetical large-conductance mechanosensitive channel	5	69.8	22.6	-1.62	1047.4	339.6	-47.2	0.34
MAB_1276c	-	Conserved hypothetical protein	9	278.4	121.6	-1.2	7515.7	3282.54	-156.8	0.34
MAB_1428	-	Conserved hypothetical protein	12	83	151.8	0.87	2988.5	5465.75	68.8	0.34
MAB_1479	-	Possible thiamineS	4	79.4	26.7	-1.57	953	320.67	-52.7	0.34
MAB_1480	-	Probable cysteine synthase	15	226.1	75.5	-1.58	10175.8	3399.04	-150.6	0.34
MAB_1510	-	Alpha/beta hydrolase fold precursor	10	121.6	175.4	0.53	3647.6	5262.16	53.8	0.34
MAB_1811	-	Hypothetical protein MAB_1811	10	83.3	165	0.99	2500.1	4949.63	81.6	0.34
MAB_2460	-	Conserved hypothetical protein	12	80.2	217.3	1.44	2887.5	7822.71	137.1	0.34
MAB_2788	-	Probable gamma-glutamyltranspeptidase (GgtB)	36	96.8	50.9	-0.93	10451	5500.71	-45.8	0.34
MAB_2928	-	Probable amidohydrolase	28	99.6	64.4	-0.63	8366.1	5409.71	-35.2	0.34
MAB_3166	-	Conserved hypothetical protein	3	21.9	3.8	-2.52	197	34.26	-18.1	0.34
MAB_3267c	-	Probable pyruvate carboxylase PCA	53	2.1	5.2	1.3	333.5	820.08	3.1	0.34
MAB_3400	-	NADP-dependent alcohol dehydrogenase C	20	48.5	22.6	-1.1	2910.2	1358.41	-25.9	0.34
MAB_3430c	-	Conserved hypothetical protein	10	32.9	92.7	1.5	986.5	2781.68	59.8	0.34
MAB_3729c	-	Conserved hypothetical protein	33	110.8	194	0.81	10973.5	19206.3	83.2	0.34
MAB_4298c	-	Conserved hypothetical protein	8	422.7	269.2	-0.65	10144.6	6460.54	-153.5	0.34
MAB_4560	-	Alcohol dehydrogenase B (AdhB)	14	195	18.8	-3.37	8189.9	789.77	-176.2	0.34
MAB_4588c	-	Probable enoyl-CoA hydratase/isomerase	9	542.8	358.3	-0.6	14656.7	9674.41	-184.5	0.34
MAB_4612	-	Conserved hypothetical protein	12	177.1	101.4	-0.8	6374	3651.68	-75.6	0.34
MAB_4791c	-	Hypothetical protein MAB_4791c	5	151.5	79.2	-0.94	2273	1187.55	-72.4	0.34
MAB_0057	-	Putative short chain dehydrogenase/reductase	9	969	452.3	-1.1	26163.3	12212.2	-516.7	0.35
MAB_0469c	-	Hypothetical protein MAB_0469c	9	47.6	89.5	0.91	1284.1	2416.55	41.9	0.35
MAB_0571	-	Cysteinyl-tRNA synthetase	30	3.4	0.3	-3.62	309.9	25.22	-3.2	0.35
MAB_0673	-	Putative DNA-binding response regulator PhoP	13	416	611.8	0.56	16225	23861.2	195.8	0.35
MAB_0753c	-	Probable tRNA-dihydrouridine synthase	14	260.1	757.9	1.54	10924	31833.9	497.9	0.35
MAB_1155	-	Hypothetical protein MAB_1155	4	93.3	43.1	-1.11	1120.1	517.52	-50.2	0.35
MAB_1217c	-	Putative transcriptional regulator, TetR family	6	79.4	19	-2.07	1428.8	341.2	-60.4	0.35
MAB_1396	-	Probable drug resistance transporter, EmrB/QacA subfamily	25	111.6	72.3	-0.63	8367.9	5423.27	-39.3	0.35
MAB_1439c	-	Hypothetical protein MAB_1439c	4	15.7	202.6	3.69	187.8	2431.02	186.9	0.35
MAB_1789	-	Bacteriophage protein	13	5.3	0.6	-3.06	205.9	24.76	-4.6	0.35
MAB_1852c	-	Hypothetical isochorismatase hydrolase	7	291.2	37.7	-2.95	6116.2	792.03	-253.5	0.35
MAB_1913	-	Conserved hypothetical protein (ribonuclease?)	23	59.7	30.9	-0.95	4116.8	2128.95	-28.8	0.35
MAB_2054	-	Conserved hypothetical protein	3	263.2	524	0.99	2368.7	4716.43	260.9	0.35
MAB_2065c	-	Probable acyl-CoA dehydrogenase FadE	17	465.6	603.8	0.38	23743.6	30795.1	138.3	0.35
MAB_2081	-	Probable acyl CoA dehydrogenase	21	498.8	747	0.58	31427.5	47060.1	248.1	0.35
MAB_2143	-	NADH-quinone oxidoreductase, J subunit NuoJ	13	116	56.2	-1.05	4524.6	2190.62	-59.8	0.35
MAB_2315	-	UvrABC system protein A (UvrA protein) excinuclease	58	110.6	142.8	0.37	19243	24842.9	32.2	0.35
MAB_2370	-	Probablel RNA pseudouridine synthase	12	6.3	21.1	1.76	225.5	761.15	14.9	0.35
MAB_2393c	-	Conserved hypothetical protein	19	281.7	180.9	-0.64	16058.2	10311	-100.8	0.35
MAB_2400	-	Conserved hypothetical protein	9	10	98.1	3.29	271.2	2648.8	88.1	0.35
MAB_2434	-	Molybdenum ABC transporter ModB, permease	10	276.6	426.4	0.62	8297.8	12791.3	149.8	0.35
MAB_2833	-	Probable beta-lactamase	15	146.1	91.3	-0.68	6573.2	4110.03	-54.7	0.35
MAB_2967c	-	Conserved hypothetical protein	17	56.1	115.6	1.04	2860.5	5895.46	59.5	0.35
MAB_3054c	-	Conserved hypothetical protein	10	67.2	323.8	2.27	2015.3	9713.17	256.6	0.35
MAB_3198c	-	Hypothetical protein MAB_3198c	7	186.9	33.3	-2.49	3925	698.77	-153.6	0.35
MAB_3221c	-	Conserved hypothetical protein	9	33.3	5.2	-2.67	899.5	141.55	-28.1	0.35
MAB_3476c	-	Hypothetical protein MAB_3476c	4	520.4	193.5	-1.43	6244.5	2321.48	-326.9	0.35
MAB_3759c	-	Conserved hypothetical protein	19	347.7	575.2	0.73	19818.8	32787.5	227.5	0.35
MAB_3827c	-	Ethanolamine ammonia-lyase, small subunit	19	4	1.2	-1.67	226.7	71.18	-2.7	0.35
MAB_3889	-	Putative triacylglycerol lipase precursor	47	455.9	557.8	0.29	64288.8	78655.6	101.9	0.35
MAB_4043c	-	Probable short-chain dehydrogenase/reductase	17	199.2	399.6	1	10159.5	20377.5	200.4	0.35
MAB_4081c	-	Conserved hypothetical protein	7	105.9	269.3	1.35	2223.1	5656.33	163.5	0.35
MAB_4307	-	Possible arylsulfatase AtsA	54	205.3	276.1	0.43	33253.1	44734.6	70.9	0.35
MAB_4309c	-	Putative serine protease	15	148.2	85.6	-0.79	6667.8	3850.14	-62.6	0.35
MAB_4360c	-	Possible transcriptional TetR regulatory protein	15	3.7	0.8	-2.14	165	37.44	-2.8	0.35
MAB_4408c	-	Putative alkylhydroperoxidase C	3	270.2	99.6	-1.44	2431.4	896	-170.6	0.35
MAB_4497	-	Hypothetical protein MAB_4497	14	41.7	95	1.19	1750.7	3990.01	53.3	0.35
MAB_4658	-	Putative transcriptional regulator, LysR family	19	340.4	231.5	-0.56	19403	13193.5	-108.9	0.35
MAB_4800	-	Putative beta-lactamase	27	215.3	495.9	1.2	17436	40167.7	280.6	0.35
MAB_0048	-	Probable PE family protein	5	37.5	142.5	1.92	562.9	2136.89	104.9	0.36
MAB_0058c	-	Conserved hypothetical protein	11	438	272.3	-0.69	14453.6	8986.54	-165.7	0.36
MAB_0074c	-	Putative (cyclohexanone) monooxygenase	32	263.2	143.5	-0.88	25267.5	13773.4	-119.7	0.36
MAB_0188c	-	Hypothetical protein MAB_0188c	2	465.8	106.5	-2.13	2794.6	638.94	-359.3	0.36
MAB_0943	-	Conserved hypothetical protein	10	72.6	153.2	1.08	2178.9	4595.48	80.6	0.36
MAB_0958c	-	Putative oxidoreductase	15	177.5	307.9	0.79	7987.1	13857.4	130.5	0.36
MAB_1055c	-	Conserved hypothetical protein (peptidase?)	15	2.4	5.6	1.24	106.8	252.17	3.2	0.36
MAB_1136	-	Possible transcriptional regulatory protein TetR	7	47.6	26.6	-0.84	1000.5	557.8	-21.1	0.36
MAB_1189c	-	Probable methylmalonic acid semialdehyde dehydrogenase MmsA	22	92.8	54.9	-0.76	6125.9	3622.25	-37.9	0.36
MAB_1310	-	Possible GTP-binding translation elongation factor	11	147.4	292.1	0.99	4864.8	9638.24	144.7	0.36
MAB_1382	-	Putative oxidoreductase EphD	29	209.2	320.5	0.62	18200.3	27880.7	111.3	0.36
MAB_1411	-	Putative mechanosensitive ion channel	13	142.6	87.7	-0.7	5561.5	3422	-54.9	0.36
MAB_1493c	-	Probable enoyl-CoA hydratase/isomerase	8	50.9	1.7	-4.89	1221.6	41.21	-49.2	0.36
MAB_1495	-	Probable oxidoreductase	46	38.9	26.9	-0.53	5370	3712.36	-12	0.36
MAB_1684	-	Diaminobutyrate--2-oxoglutarate aminotransferase	11	20	48.1	1.27	658.6	1587.39	28.1	0.36
MAB_1820c	-	Putative resolvase	13	206.8	312.2	0.59	8067.1	12176.6	105.4	0.36
MAB_2154c	-	Conserved hypothetical protein	15	43.5	21.6	-1.01	1955.5	974.07	-21.8	0.36
MAB_2573c	-	Putative 3-(3-hydroxy-phenyl) propionate hydroxylase	27	210.5	138.1	-0.61	17051	11183.4	-72.4	0.36
MAB_3006	-	Conserved hypothetical protein	6	139.1	427.7	1.62	2504.4	7699	288.6	0.36
MAB_3040c	-	Probable acyl-CoA dehydrogenase	17	223.9	323	0.53	11420.4	16471	99	0.36
MAB_3116c	-	tRNA pseudouridine synthase B (TruB)	16	33.4	83.4	1.32	1601.3	4002.48	50	0.36
MAB_3385	-	Conserved hypothetical protein	16	39.6	100.8	1.35	1902.9	4836.2	61.1	0.36
MAB_3418	-	Putative transcriptional regulator, TetR family	8	80.9	114.7	0.5	1941.4	2752.26	33.8	0.36
MAB_3615	-	Conserved hypothetical protein	8	4	12.5	1.64	96.1	299.3	8.5	0.36
MAB_3746c	-	Conserved hypothetical protein	19	39.5	85.4	1.11	2253.7	4867.03	45.8	0.36
MAB_3844c	-	Putative short-chain dehydrogenase/reductase	14	95.5	40	-1.26	4010.7	1678.83	-55.5	0.36
MAB_3866c	-	Putative amino acid permease	39	168.1	116.9	-0.52	19666.2	13672.5	-51.2	0.36
MAB_4112c	-	Putative glycosyltransferase GtfA	25	369.4	250.4	-0.56	27703.2	18780.5	-119	0.36
MAB_4117c	-	Putative membrane protein, MmpS family	11	37.3	74	0.99	1229.4	2441.86	36.7	0.36
MAB_4179c	-	Conserved hypothetical protein	32	62.6	121.5	0.96	6013.9	11660.6	58.8	0.36
MAB_4253	-	Conserved hypothetical protein	13	48.7	19.4	-1.33	1899.6	755.19	-29.3	0.36
MAB_4364c	-	Hypothetical protein MAB_4364c	10	108.6	35.5	-1.61	3258.6	1066.39	-73.1	0.36
MAB_4479	-	Putative transcriptional regulator, TetR family	10	118.6	53.7	-1.14	3557.6	1610.46	-64.9	0.36
MAB_4561	-	Conserved hypothetical protein (pirin?)	12	91.8	158.8	0.79	3305.9	5715.78	66.9	0.36
MAB_4605c	-	Probable aldehyde dehydrogenase	30	174.2	121.7	-0.52	15676	10949.8	-52.5	0.36
MAB_4727c	-	Conserved hypothetical protein	19	250.3	488.5	0.96	14268.7	27843.1	238.1	0.36
MAB_4883c	-	Exopolyphosphatase, putative	18	386.1	611.7	0.66	20851.9	33031.3	225.5	0.36
MAB_0023	-	Transcriptional regulator, LysR family	24	968.5	1272.8	0.39	69732.1	91644.5	304.3	0.37
MAB_0106c	-	Conserved hypothetical protein	23	243.9	372.4	0.61	16825.7	25697.3	128.6	0.37
MAB_0330	-	Beta-lactamase	22	186.4	244.2	0.39	12300.8	16114.1	57.8	0.37
MAB_0341	-	Putative transcriptional regulator, TetR family	8	537	300	-0.84	12888.4	7199.95	-237	0.37
MAB_0458	-	Hypothetical protein MAB_0458	9	201.9	96.9	-1.06	5451.8	2616.22	-105	0.37
MAB_0559	-	Probable carbonic anhydrase (carbonate dehydratase)	13	94.3	42.2	-1.16	3677.4	1645.22	-52.1	0.37
MAB_0845	-	Probable fatty-acid-CoA racemase Far	13	366.7	486	0.41	14303	18953.7	119.2	0.37
MAB_0977c	-	Putative DNA-directed DNA polymerase	15	112.9	59.3	-0.93	5082.4	2667.17	-53.7	0.37
MAB_1073c	-	Probable acyl-CoA dehydrogenase FadE	13	52.7	34.2	-0.62	2055.8	1334.63	-18.5	0.37
MAB_1078	-	Putative serine protease	15	46.1	18.6	-1.31	2075.2	838.05	-27.5	0.37
MAB_1246c	-	Hypothetical protein MAB_1246c	3	3	11.8	2	26.6	106.32	8.9	0.37
MAB_1307c	-	Putative pterin-4-alpha-carbinolamine dehydratase	5	12.2	29.8	1.28	183.6	447	17.6	0.37
MAB_1704c	-	1-aminocyclopropane-1-carboxylate deaminase	18	45.7	16.7	-1.45	2466.6	899.91	-29	0.37
MAB_2019	-	Putative VanY-type carboxypeptidase	10	133.6	230.3	0.79	4008.5	6910.14	96.7	0.37
MAB_2038	-	Putative transport protein	36	183.9	133.4	-0.46	19860.7	14408.8	-50.5	0.37
MAB_2049c	-	Probable ferredoxin	3	361.8	203.7	-0.83	3256.4	1833.69	-158.1	0.37
MAB_2203	-	Conserved hypothetical protein	5	437.2	862.2	0.98	6558.2	12932.4	424.9	0.37
MAB_2470c	-	Catalase/peroxidase (KatG)	32	111.2	218.9	0.98	10677.9	21014.2	107.7	0.37
MAB_2534c	-	Conserved hypothetical protein	7	32.2	313.5	3.28	676	6583.97	281.3	0.37
MAB_2607	-	Putative flavin-containing monooxygenase	29	56	96.1	0.78	4869.9	8358.57	40.1	0.37
MAB_2818c	-	Putative hydrolase	26	80.5	116	0.53	6275.2	9045.52	35.5	0.37
MAB_3139c	-	Conserved hypothetical protein	6	40.6	290.2	2.84	730.8	5224.34	249.6	0.37
MAB_3168c	-	Conserved hypothetical protein (acetyltransferase?)	9	163.9	93.4	-0.81	4426	2520.79	-70.6	0.37
MAB_3232c	-	Putative luciferase-like oxidoreductase	20	278.4	200.5	-0.47	16702	12032	-77.8	0.37
MAB_3273c	-	Putative transcriptional regulator, TetR family	9	127.3	55.3	-1.2	3437.1	1492.28	-72	0.37
MAB_3465	-	Putative sulfate transporter/antisigma-factor	13	19	9.6	-0.99	742.1	374.49	-9.4	0.37
MAB_3781	-	Conserved hypothetical protein	22	11.1	25.2	1.18	735.2	1664.61	14.1	0.37
MAB_3956c	-	Probable 5\'-methylthioadenosine phosphorylase	14	67.9	29.5	-1.2	2851.6	1240.13	-38.4	0.37
MAB_3972c	-	Conserved hypothetical protein	18	418.4	325	-0.36	22593.6	17549.4	-93.4	0.37
MAB_4564c	-	Putative Mce family protein	16	17.8	38.1	1.1	853.9	1830.06	20.3	0.37
MAB_4663	-	Hypothetical protein MAB_4663	4	552.7	266.7	-1.05	6632.5	3200	-286	0.37
MAB_4742c	-	Conserved hypothetical protein	24	482.9	363.9	-0.41	34766.1	26198.6	-119	0.37
MAB_4782	-	Conserved hypothetical protein	19	219.1	327.9	0.58	12487.5	18688.6	108.8	0.37
MAB_4799c	-	Conserved hypothetical protein (methyltransferase?)	13	235.1	141.5	-0.73	9169.9	5518.64	-93.6	0.37
MAB_4806c	-	Conserved hypothetical protein	33	264.6	331.2	0.32	26190.8	32785.1	66.6	0.37
MAB_4944c	-	Putative cytochrome P450	33	142.1	213	0.58	14070	21089.1	70.9	0.37
MAB_0104	-	Probable enoyl-CoA hydratase/isomerase	12	109.4	174.4	0.67	3939.4	6279.29	65	0.38
MAB_0114	-	Conserved hypothetical protein	21	701	936.6	0.42	44160.3	59006.1	235.6	0.38
MAB_0137	-	Conserved hypothetical protein	14	92.4	162.6	0.82	3880.8	6828.99	70.2	0.38
MAB_0282	-	Conserved hypothetical protein	7	303.8	179.3	-0.76	6379	3766.25	-124.4	0.38
MAB_0422c	-	Possible epoxide hydrolase EphE	15	78.1	34.6	-1.17	3514.1	1558.26	-43.5	0.38
MAB_0770	-	Conserved hypothetical protein (YbaK/prolyl-tRNA synthetase associated region)	4	57.4	238.5	2.06	688.6	2861.85	181.1	0.38
MAB_0780	-	Hypothetical protein MAB_0780	7	747.3	547.2	-0.45	15692.8	11490.6	-200.1	0.38
MAB_0873	-	Conserved hypothetical protein	12	295.9	462.9	0.65	10654	16665.9	167	0.38
MAB_0875c	-	Conserved hypothetical protein	23	142.7	102.1	-0.48	9848.5	7044.22	-40.6	0.38
MAB_0910	-	Putative phenylacetic acid degradation protein PaaE/phenylacetate-CoA oxygenase/reductase, PaaK subunit	14	208.7	73.4	-1.51	8764.6	3081.03	-135.3	0.38
MAB_0966	-	Conserved hypothetical protein	3	532.4	335.8	-0.66	4791.2	3022.19	-196.6	0.38
MAB_1326c	-	Conserved hypothetical protein	11	157.8	232.4	0.56	5206.2	7667.83	74.6	0.38
MAB_1530	-	Probable conserved lipoprotein LppS	26	91.8	344.9	1.91	7160.6	26900	253.1	0.38
MAB_1568	-	Conserved hypothetical protein	4	120.7	507.1	2.07	1448.7	6084.94	386.4	0.38
MAB_1651	-	Conserved hypothetical protein	4	137.5	338.6	1.3	1650	4063.45	201.1	0.38
MAB_1854c	-	Glycogen phosphorylase	37	130.8	71	-0.88	14520.6	7878.54	-59.8	0.38
MAB_1885	-	Conserved hypothetical protein	7	98.1	168.8	0.78	2060.2	3543.78	70.6	0.38
MAB_1886	-	Conserved hypothetical protein	1	269.2	420.9	0.64	807.6	1262.75	151.7	0.38
MAB_2080	-	Probable medium chain fatty-acid-CoA ligase FadD	30	334.6	426.9	0.35	30117	38422.3	92.3	0.38
MAB_2352	-	Putative 3-methyladenine DNA glycosylase	8	191.1	314.6	0.72	4585.3	7550	123.5	0.38
MAB_2486c	-	Glutamate synthase, large subunit	88	177.2	125	-0.5	46788.3	32989.9	-52.3	0.38
MAB_2489	-	Conserved hypothetical protein	14	321	167	-0.94	13482.3	7015.39	-154	0.38
MAB_2547c	-	Conserved hypothetical protein	13	212.9	291	0.45	8304.5	11347.7	78	0.38
MAB_2580c	-	Hypothetical protein MAB_2580c	4	70.5	215.5	1.61	846	2585.85	145	0.38
MAB_2585	-	Probable L-ectoine synthase	5	422.3	150.2	-1.49	6334.8	2252.4	-272.2	0.38
MAB_2734c	-	Hypothetical protein MAB_2734c	8	184.7	828.2	2.17	4431.8	19877.3	643.6	0.38
MAB_2844c	-	Conserved hypothetical protein	7	299	67	-2.16	6279.9	1406.91	-232	0.38
MAB_3287c	-	Putative cystathionine/methionine gamma-synthase/ lyase	20	60.1	25.3	-1.25	3606.4	1517.39	-34.8	0.38
MAB_3474c	-	Cell division protein FtsX homolog	15	22.1	41.2	0.9	992.9	1852.24	19.1	0.38
MAB_3523c	-	Probable integral membrane nitrite extrusion protein NarK3	25	61.5	117.4	0.93	4612.9	8801.5	55.8	0.38
MAB_3527	-	Putative transcriptional regulator, TetR family	11	0.5	3.6	2.88	15.9	117.21	3.1	0.38
MAB_3566c	-	Putative cyclase	26	10.8	20.1	0.89	844.9	1565.23	9.2	0.38
MAB_3630c	-	Conserved hypothetical protein	14	157.1	88	-0.84	6598.8	3695.47	-69.1	0.38
MAB_3910	-	Serine peptidase	19	85.4	135.1	0.66	4867.8	7701.87	49.7	0.38
MAB_4006	-	Putative lipase/esterase/beta-lactamase	26	201.3	277.5	0.46	15701.6	21648.3	76.2	0.38
MAB_4082c	-	Conserved hypothetical protein	4	196.3	108.4	-0.86	2355.8	1300.2	-88	0.38
MAB_4099c	-	Probable non-ribosomal peptide synthetase	160	141.7	113.7	-0.32	68036.8	54575.2	-28	0.38
MAB_4143c	-	Putative anti-ECFsigma factor, ChrR	4	516.9	970.9	0.91	6202.9	11650.6	454	0.38
MAB_4196	-	Thiamine biosynthesis protein ThiC	23	1.4	4.8	1.83	94.1	333.69	3.5	0.38
MAB_4259c	-	Conserved hypothetical protein	15	341.7	201.9	-0.76	15377.1	9086.91	-139.8	0.38
MAB_4341	-	Conserved hypothetical protein	17	290.1	416.4	0.52	14797.2	21233.9	126.2	0.38
MAB_4504c	-	Conserved hypothetical protein	20	350.4	525.5	0.58	21023.2	31529.4	175.1	0.38
MAB_4523	-	Putative adenylate cyclase	20	302.4	193.4	-0.64	18144	11605.5	-109	0.38
MAB_4581c	-	Hypothetical protein MAB_4581c	13	270.6	184.8	-0.55	10551.5	7208.12	-85.7	0.38
MAB_4726	-	Conserved hypothetical protein	15	181.2	118.6	-0.61	8156	5335.39	-62.7	0.38
MAB_4764c	-	Conserved hypothetical protein	14	303.4	209.4	-0.53	12741.9	8795.07	-94	0.38
MAB_4807	-	Bacteriophage protein	15	741.1	330.1	-1.17	33347.4	14852.3	-411	0.38
MAB_4905	-	Conserved hypothetical protein	13	434.2	669.1	0.62	16932.9	26094	234.9	0.38
MAB_4910c	-	Putative aminoglycoside phosphotransferase	14	146.4	95.3	-0.62	6149.3	4003.94	-51.1	0.38
MAB_4935	-	MutT/NUDIX family protein	10	184.4	393.2	1.09	5531.6	11797.1	208.8	0.38
MAB_0241	-	Bacteriophage protein	15	172.3	70.1	-1.3	7753.1	3152.95	-102.2	0.39
MAB_0259c	-	Putative short-chain dehydrogenase/reductase	8	317.6	488.2	0.62	7621.5	11717.6	170.7	0.39
MAB_0310c	-	Putative cyclopropane-fatty-acyl-phospholipid synthase	29	332.2	449.3	0.44	28902.9	39088.8	117.1	0.39
MAB_0578c	-	Putative trehalose phosphatase	39	164.6	103	-0.68	19255	12053.3	-61.6	0.39
MAB_0587	-	Probable acetamidase/formamidase	21	36.8	88	1.26	2318.3	5543.78	51.2	0.39
MAB_0601	-	Hypothetical protein MAB_0601	7	586.3	349	-0.75	12311.5	7328.66	-237.3	0.39
MAB_0625	-	Probable acetaldehyde dehydrogenase	11	90	41.7	-1.11	2971.2	1377.17	-48.3	0.39
MAB_0829	-	Putative oxidoreductase	27	39.6	11.1	-1.83	3203.8	898.39	-28.5	0.39
MAB_0831	-	Conserved hypothetical protein	5	396	1124.2	1.51	5940.3	16863	728.2	0.39
MAB_0902	-	Probable beta-ketoadipyl-CoA thiolase	13	95.4	23.5	-2.02	3721.8	917.44	-71.9	0.39
MAB_1008c	-	Putative MCE family protein	13	73.4	157.7	1.1	2861.7	6148.46	84.3	0.39
MAB_1192c	-	Probable acyl-CoA thiolase	11	95	40.5	-1.23	3133.4	1335.09	-54.5	0.39
MAB_1352	-	Probable glucose-1-phosphate adenylyltransferase	20	779.5	411	-0.92	46769.8	24661.1	-368.5	0.39
MAB_1497c	-	Putative regulatory protein, TetR family	12	18.1	44.1	1.29	650.5	1588.08	26	0.39
MAB_1654	-	Probable sulfate ABC transporter, permease protein CysW	11	8.5	29.2	1.79	279.3	964.11	20.8	0.39
MAB_2029	-	Putative beta-ketoacyl synthase	30	3.9	1.1	-1.79	350.6	101.18	-2.8	0.39
MAB_2087	-	Transposase-like protein IS3/IS911	8	65.5	175.6	1.42	1572.9	4214.78	110.1	0.39
MAB_2128c	-	Conserved hypothetical protein	23	221.4	167.2	-0.4	15276.7	11538.5	-54.2	0.39
MAB_2209c	-	Conserved hypothetical protein	14	225.8	317.2	0.49	9485.3	13323.1	91.4	0.39
MAB_2268c	-	Conserved hypothetical protein	29	201.1	265	0.4	17499.7	23053.4	63.8	0.39
MAB_2476	-	Conserved hypothetical protein	10	147.5	271.3	0.88	4425.4	8139.69	123.8	0.39
MAB_2484c	-	Hypothetical protein MAB_2484c	13	42.7	25.1	-0.77	1664.1	979.24	-17.6	0.39
MAB_2561c	-	Phosphoenolpyruvate carboxykinase	33	132.7	93.8	-0.5	13134.8	9281.92	-38.9	0.39
MAB_2718c	-	Conserved hypothetical protein	24	72.5	46.2	-0.65	5218.9	3325.3	-26.3	0.39
MAB_2739c	-	Probable thioredoxin TrxB	3	699.5	258.4	-1.44	6295.3	2325.5	-441.1	0.39
MAB_2891c	-	Probable acyl-CoA thioesterase II (TesB2)	18	23.5	13.9	-0.77	1271.5	748.22	-9.7	0.39
MAB_2920c	-	Putative abortive infection protein	14	73.4	34.3	-1.1	3083.9	1441.98	-39.1	0.39
MAB_2964	-	Conserved hypothetical protein	8	2.3	8.7	1.9	56.1	209.63	6.4	0.39
MAB_3008	-	Probable polyphosphate glucokinase PpgK	7	24.9	72	1.53	522.1	1511.32	47.1	0.39
MAB_3291	-	Possible hydrolase MutT/NUDIX	22	178.3	49.7	-1.84	11771.1	3281.93	-128.6	0.39
MAB_3408c	-	Conserved hypothetical protein	12	4.1	36.3	3.13	149.2	1308.42	32.2	0.39
MAB_3436	-	Hypothetical protein MAB_3436	6	28.7	12.9	-1.15	516.3	232.25	-15.8	0.39
MAB_3450c	-	Probable phosphoglucomutase PgmA	29	137.6	206.7	0.59	11971.9	17979.8	69.1	0.39
MAB_3543c	-	RNA polymerase sigma-E factor	18	525.8	312.4	-0.75	28391.7	16871.2	-213.3	0.39
MAB_3775c	-	Putative monooxygenase	16	351.2	225.4	-0.64	16857.3	10818.4	-125.8	0.39
MAB_3947	-	Possible oxidoreductase	14	448.9	317.1	-0.5	18855.4	13318.4	-131.8	0.39
MAB_4201c	-	Putative transcriptional regulator, TetR family	6	26	48.1	0.89	468.3	865.97	22.1	0.39
MAB_4251	-	Conserved hypothetical protein (peptidase?)	13	446.7	318.4	-0.49	17422.3	12416.4	-128.4	0.39
MAB_4587c	-	Conserved hypothetical protein	17	225.3	140.3	-0.68	11491.2	7153.58	-85.1	0.39
MAB_4616c	-	Probable transcriptional regulator protein	30	62.8	28.6	-1.13	5656.2	2578.02	-34.2	0.39
MAB_4729c	-	Putative Na+-dependent transporter	10	182.3	345.1	0.92	5468.2	10354.2	162.9	0.39
MAB_4730	-	Putative LysR-family transcriptional regulator	11	250.4	495.6	0.99	8261.8	16353.5	245.2	0.39
MAB_4781c	-	Putative ABC transporter, ATP-binding protein	14	281.9	192.2	-0.55	11838.9	8073.53	-89.7	0.39
MAB_4814	-	Conserved hypothetical protein	131	331.4	418.9	0.34	130258	164638	87.5	0.39
MAB_4841	-	Putative transcriptional regulator, ArsR family	7	310.3	126.6	-1.29	6516	2659.13	-183.7	0.39
MAB_4903	-	Hypothetical protein MAB_4903	4	161.2	86.1	-0.9	1934.3	1033.65	-75.1	0.39
MAB_4921c	-	Conserved hypothetical protein	23	230.3	172.3	-0.42	15891.9	11886	-58.1	0.39
MAB_0123	-	Putative glycerophosphoryl diester phosphodiesterase	15	1616	1238.9	-0.38	72722	55750.4	-377.1	0.4
MAB_0889c	-	Conserved hypothetical protein	13	0.1	0	-0.11	3.1	0	-0.1	0.4
MAB_0988c	-	Probable membrane protein, MmpS	4	82.3	19.8	-2.05	988	237.95	-62.5	0.4
MAB_0990c	-	Conserved hypothetical protein	22	72.7	47.3	-0.62	4801.3	3122.93	-25.4	0.4
MAB_1092	-	Hypothetical protein MAB_1092	6	178.4	784.4	2.14	3212	14118.7	605.9	0.4
MAB_1188c	-	Probable acyl-CoA dehydrogenase	19	29.1	126.5	2.12	1656.6	7210.09	97.4	0.4
MAB_1240	-	Possible glycosyl hydrolase	7	2.7	0.3	-3.3	57.7	5.87	-2.5	0.4
MAB_1264	-	Hypothetical protein MAB_1264	6	810.8	332.2	-1.29	14593.9	5980.39	-478.5	0.4
MAB_1360c	-	Probable transcriptional regulator, TetR family	11	1.4	18.1	3.74	44.9	598.18	16.8	0.4
MAB_1517c	-	Probable O-methyltransferase Omt	17	350.8	498.3	0.51	17888.8	25414.8	147.6	0.4
MAB_1808	-	Bacteriophage protein	4	59.9	13.1	-2.19	719.3	157.38	-46.8	0.4
MAB_2139	-	NADH-quinone oxidoreductase, F subunit NuoF	29	184.2	77	-1.26	16024.7	6701.49	-107.2	0.4
MAB_2150c	-	Hypothetical protein MAB_2150c	14	104.9	60.3	-0.8	4405.3	2532.99	-44.6	0.4
MAB_2206	-	Possible polyprenol-phosphate-mannose synthase 2 (Ppm2)	18	91.6	64.9	-0.5	4945.1	3504.68	-26.7	0.4
MAB_2507	-	Putative oxidoreductase	11	421.7	291.5	-0.53	13915.1	9619.63	-130.2	0.4
MAB_2510c	-	Putative methyltransferase	15	5.3	12.4	1.22	240.2	558.29	7.1	0.4
MAB_2516c	-	Conserved hypothetical protein	10	200.4	404.2	1.01	6013.2	12125.8	203.8	0.4
MAB_2593	-	Putative transcriptional regulator, TetR	9	113.6	63.8	-0.83	3068.3	1722.28	-49.9	0.4
MAB_2608	-	Putative hydrolase, alpha/beta fold	19	4.4	12	1.45	252.1	686.66	7.6	0.4
MAB_2768	-	Conserved hypothetical protein	19	183	80.4	-1.19	10432.3	4580.48	-102.7	0.4
MAB_2775c	-	Conserved hypothetical protein (metallopeptidase?)	24	296.1	238.8	-0.31	21321	17197.2	-57.3	0.4
MAB_2893c	-	Conserved hypothetical protein	11	0.1	0	-0.13	3.1	0	-0.1	0.4
MAB_3175c	-	Conserved hypothetical protein	18	172.3	81.2	-1.09	9303	4383.74	-91.1	0.4
MAB_3289	-	Conserved hypothetical protein	2	139.3	47.6	-1.55	835.6	285.75	-91.6	0.4
MAB_3326c	-	Probable aminotransferase, class III	29	125.3	44.4	-1.5	10899.7	3861.43	-80.9	0.4
MAB_3328	-	Putative aldehyde dehydrogenase	23	77.2	155.5	1.01	5323.8	10730.1	78.4	0.4
MAB_3562c	-	Putative membrane protein, MmpL family	57	68.1	92	0.43	11636.8	15725.5	23.9	0.4
MAB_3600c	-	Putative cation transporter	21	18.6	29	0.64	1168.8	1826.07	10.4	0.4
MAB_3608	-	F420-0:gamma-glutamyl ligase	23	15.7	7.1	-1.15	1081.1	488.46	-8.6	0.4
MAB_3621c	-	Probable taurine dioxygenase	19	100.3	191.6	0.93	5719.9	10922.8	91.3	0.4
MAB_3629c	-	Conserved hypothetical protein	11	131.7	83.1	-0.66	4346	2741.28	-48.6	0.4
MAB_3658c	-	Putative peptidase/amidohydrolase	15	175.1	95.9	-0.87	7881.3	4315.86	-79.2	0.4
MAB_3663	-	Hypothetical protein MAB_3663	5	459.1	92	-2.32	6886.5	1380.17	-367.1	0.4
MAB_3859c	-	Possible enoyl-CoA hydratase/isomerase	21	22.2	10.1	-1.13	1398.6	637.02	-12.1	0.4
MAB_3860c	-	Probable acyl-CoA dehydrogenase FadE	25	87.4	156.1	0.84	6557.6	11705.8	68.6	0.4
MAB_3887	-	Conserved hypothetical protein	15	277.1	400.2	0.53	12470.1	18007.2	123	0.4
MAB_4062c	-	Hypothetical protein MAB_4062c	7	29.2	64.4	1.14	614.2	1351.88	35.1	0.4
MAB_4234c	-	Putative FMNH2-utilizing oxygenase	14	123.7	44.6	-1.47	5194.3	1874.82	-79	0.4
MAB_4532c	-	Conserved hypothetical protein	21	295	169.8	-0.8	18582.8	10696.2	-125.2	0.4
MAB_4600c	-	Putative YrbE family protein	15	162.6	470.5	1.53	7319.1	21172.8	307.9	0.4
MAB_4685	-	Possible glycosyl transferase	11	54.6	101.9	0.9	1801.4	3362.36	47.3	0.4
MAB_4723c	-	Transcriptional regulator, MerR family	9	680.5	234.2	-1.54	18372.2	6322.23	-446.3	0.4
MAB_4751	-	Conserved hypothetical protein (patatin-like)	8	15.4	58	1.91	370.8	1391.85	42.5	0.4
MAB_4902c	-	Conserved hypothetical protein	9	232.1	51.1	-2.18	6266	1380.61	-180.9	0.4
MAB_0034c	-	Putative serine/threonine-protein kinase PknA	19	0.6	6.3	3.47	32.5	361.19	5.8	0.41
MAB_0077	-	Putative transcriptional regulator, IclR family	9	426.3	273	-0.64	11510.5	7371.07	-153.3	0.41
MAB_0194	-	Dihydroxyacetone kinase family protein	11	288.3	153.5	-0.91	9514.3	5063.96	-134.9	0.41
MAB_0210	-	Conserved hypothetical protein	29	6.4	2.2	-1.58	558.4	187.09	-4.3	0.41
MAB_0211	-	Hypothetical protein MAB_0211	6	769.3	462.5	-0.73	13848.2	8325.14	-306.8	0.41
MAB_0582c	-	Conserved hypothetical protein	10	173.3	373.6	1.11	5199	11209.5	200.4	0.41
MAB_0794	-	Hypothetical protein MAB_0794	4	349.5	190.4	-0.88	4193.5	2284.4	-159.1	0.41
MAB_0806	-	Hypothetical conserved lipoprotein LppR	20	358.5	235.9	-0.6	21511.7	14156.9	-122.6	0.41
MAB_0874c	-	Conserved hypothetical protein	8	1.4	6.8	2.33	32.5	162.93	5.4	0.41
MAB_0979	-	Putative HTH-type transcriptional regulator MarR	7	15.8	53	1.74	332.7	1113.29	37.2	0.41
MAB_0980	-	Conserved hypothetical protein	4	9	1.1	-3.02	107.9	13.31	-7.9	0.41
MAB_1050c	-	Putative methionine sulfoxide reductase	9	303.3	132.4	-1.2	8190.3	3574.7	-170.9	0.41
MAB_1140	-	Putative polyketide synthase Pks16	23	100	159.6	0.67	6897.8	11010.6	59.6	0.41
MAB_1253c	-	Conserved hypothetical protein (alanine racemase?)	14	25.4	39.7	0.65	1066.4	1668.88	14.3	0.41
MAB_1357c	-	Conserved hypothetical integral membrane protein	13	5	0.5	-3.43	193.2	17.87	-4.5	0.41
MAB_1536	-	Putative transcriptional regulator, TetR family	6	57	17.8	-1.68	1025.4	321.02	-39.1	0.41
MAB_1573c	-	Conserved hypothetical protein	24	269.3	439.5	0.71	19391.5	31643.3	170.2	0.41
MAB_1882c	-	Hypothetical protein MAB_1882c	11	201.5	96.9	-1.06	6649	3197.93	-104.6	0.41
MAB_1993	-	Probable 5,10-methylenetetrahydrofolate reductase	13	147	85.7	-0.78	5732.9	3341.97	-61.3	0.41
MAB_2037	-	Putative membrane protein MmpL	75	287.1	393.4	0.45	64604.5	88515.7	106.3	0.41
MAB_2386	-	Putative transcriptional regulator, ArsR family	5	5.3	0.6	-3.11	79.8	9.22	-4.7	0.41
MAB_2521c	-	Hypothetical protein MAB_2521c	7	265.5	181.9	-0.55	5574.7	3819.56	-83.6	0.41
MAB_2583c	-	Putative transcription regulator, AraC family	14	314.5	426.1	0.44	13208.2	17896.9	111.6	0.41
MAB_2584	-	Putative esterase	14	435.5	276.8	-0.65	18291	11626.7	-158.7	0.41
MAB_2650	-	Putative membrane protein, MmpL family	62	207.3	256.2	0.31	38548.6	47651.1	48.9	0.41
MAB_2702c	-	DNA polymerase IV family	21	19.8	9	-1.13	1245.7	567.88	-10.8	0.41
MAB_2716c	-	Probable manganese transport transmembrane protein	31	109.7	66.9	-0.71	10198.1	6223.04	-42.7	0.41
MAB_2804c	-	Putative ABC-type transporter, periplasmic component	27	192.7	247.1	0.36	15610.4	20014.3	54.4	0.41
MAB_3019	-	Probable fatty acid hydroxylase	14	222.2	146	-0.61	9330.9	6133.32	-76.1	0.41
MAB_3583c	-	Conserved hypothetical protein	7	51.6	134.4	1.38	1083.7	2822.58	82.8	0.41
MAB_3758	-	Putative protease	14	118.5	63.4	-0.9	4976.2	2662.62	-55.1	0.41
MAB_3829c	-	Ethanolamine permease	29	44.2	65.1	0.56	3848.1	5666.97	20.9	0.41
MAB_3842	-	Probable cationic amino acid transport integral membrane protein	25	114.5	60.6	-0.92	8587.6	4543.09	-53.9	0.41
MAB_3878	-	Probable lipase/esterase LipG	14	337.8	167	-1.02	14189	7014.6	-170.8	0.41
MAB_3905	-	Hypothetical protein MAB_3905	3	23	104.3	2.18	206.6	938.98	81.4	0.41
MAB_3985c	-	Conserved hypothetical protein	10	221.1	140.8	-0.65	6633.9	4225.3	-80.3	0.41
MAB_4071	-	Hypothetical protein MAB_4071	7	40.3	12.1	-1.74	846.3	253.5	-28.2	0.41
MAB_4350c	-	Putative amino acid permease	37	109.3	131.2	0.26	12134.3	14562.2	21.9	0.41
MAB_4372	-	Putative 3-(2,3-dihydroxyphenyl) propionic acid dioxygenase	22	18.2	35.6	0.97	1201.3	2352.19	17.4	0.41
MAB_4389	-	Putative regulatory protein, TetR family	11	16.5	30.6	0.89	544.1	1009.67	14.1	0.41
MAB_4458c	-	Putative secreted hydrolase	17	30.6	50.6	0.73	1559.6	2581.48	20	0.41
MAB_4513c	-	Putative Mce family protein	21	86.4	147.5	0.77	5444	9292.35	61.1	0.41
MAB_4585c	-	Conserved hypothetical protein	13	416	311.4	-0.42	16223.7	12144.1	-104.6	0.41
MAB_4589c	-	Putative phosphotransferase	26	83.2	119	0.52	6488.2	9279.93	35.8	0.41
MAB_4804	-	Hypothetical protein MAB_4804	4	527.3	773.5	0.55	6328.2	9281.66	246.1	0.41
MAB_4815	-	Conserved hypothetical protein	46	129.1	175.9	0.45	17808.9	24270.2	46.8	0.41
MAB_4832c	-	Hypothetical protein MAB_4832c	18	374	267.4	-0.48	20195.4	14438.9	-106.6	0.41
MAB_0089c	-	Conserved hypothetical protein	13	270.6	174.8	-0.63	10552	6817.68	-95.8	0.42
MAB_0125c	-	Conserved hypothetical protein	16	116.8	84	-0.48	5608.2	4033.38	-32.8	0.42
MAB_0126c	-	Possible bacterioferritin BfrB	9	404.5	288	-0.49	10921.1	7775.75	-116.5	0.42
MAB_0155	-	Conserved hypothetical protein	12	377.2	232.3	-0.7	13579	8361.73	-144.9	0.42
MAB_0206	-	Possible aminotransferase/cysteine desulfurase	19	0.5	3.3	2.61	31.1	189.62	2.8	0.42
MAB_0292c	-	Putative ISXo8 transposase	18	406.4	563.4	0.47	21946.4	30421.8	157	0.42
MAB_0298	-	Putative phenazine biosynthesis protein PhzE	41	91.1	130.5	0.52	11210.9	16053.4	39.4	0.42
MAB_0711	-	Conserved hypothetical protein	4	181	457.6	1.34	2171.7	5491.59	276.7	0.42
MAB_0737c	-	Conserved hypothetical protein	10	129	237.6	0.88	3871.3	7128.8	108.6	0.42
MAB_0793	-	Hypothetical protein MAB_0793	6	824	525.9	-0.65	14831.5	9465.31	-298.1	0.42
MAB_0847c	-	Probable aminotransferase	24	48.9	81.8	0.74	3517.7	5892.56	33	0.42
MAB_0926	-	Probable glycosyltransferase	13	118.5	78.3	-0.6	4620.2	3053.4	-40.2	0.42
MAB_1020	-	Probable undecaprenyl-phosphate galactosephosphotransferase	23	176.4	282.9	0.68	12173.9	19521	106.5	0.42
MAB_1037	-	Probable tetrapyrrole methylase family protein	17	53.4	81.2	0.61	2722.3	4142.08	27.8	0.42
MAB_1102	-	Hypothetical protein MAB_1102	37	194.5	133.8	-0.54	21584.7	14856	-60.6	0.42
MAB_1289c	-	Conserved hypothetical protein	18	49.6	30.9	-0.69	2678.8	1666.01	-18.8	0.42
MAB_1298c	-	Conserved hypothetical protein	6	87.9	155.2	0.82	1582.4	2794.01	67.3	0.42
MAB_1387	-	Putative esterase/lipase/beta-lactamase	28	64.6	97.8	0.6	5424.2	8214.92	33.2	0.42
MAB_1413	-	Conserved hypothetical protein	3	21.2	180.8	3.09	190.7	1627.05	159.6	0.42
MAB_1499	-	Putative FAD dependent oxidoreductase	19	38.3	13.2	-1.53	2181.9	753.37	-25.1	0.42
MAB_1546c	-	Conserved hypothetical protein (sulfotransferase?)	15	28.7	13.1	-1.13	1290.2	588.81	-15.6	0.42
MAB_1650c	-	Conserved hypothetical protein	20	146.7	102.6	-0.52	8804.2	6157.6	-44.1	0.42
MAB_1776	-	Bacteriophage protein	22	157.9	76.6	-1.04	10420.2	5055.94	-81.3	0.42
MAB_2112	-	Hypothetical protein MAB_2112	21	286.9	444	0.63	18073.4	27969	157.1	0.42
MAB_2123	-	Putative peptide synthetase MbtF	86	10.1	4.5	-1.17	2597.7	1150.76	-5.6	0.42
MAB_2205	-	Conserved hypothetical protein	24	109.5	164.5	0.59	7884.6	11843.1	55	0.42
MAB_2706c	-	Putative transporter	20	292.6	213.9	-0.45	17557.3	12834.5	-78.7	0.42
MAB_2953	-	Hypothetical protein MAB_2953	12	45.6	24.4	-0.9	1641.9	878.08	-21.2	0.42
MAB_3002c	-	Conserved hypothetical protein	9	18.3	113.6	2.64	492.9	3067.15	95.3	0.42
MAB_3028	-	RNA polymerase sigma factor	10	35.7	23.3	-0.62	1072.4	697.67	-12.5	0.42
MAB_3047c	-	Conserved hypothetical protein	4	145	400.9	1.47	1739.9	4810.67	255.9	0.42
MAB_3107c	-	Possible lipoprotein LppU	5	361.6	613.5	0.76	5423.3	9202.61	252	0.42
MAB_3142c	-	Putative transmembrane efflux protein	24	2.7	7.8	1.51	196.9	562.05	5.1	0.42
MAB_3178	-	Conserved hypothetical protein (putative methyltransferase)	7	7.8	1.8	-2.11	164.2	37.92	-6	0.42
MAB_3299c	-	Conserved hypothetical protein	14	24.2	66.1	1.45	1015.1	2776.14	41.9	0.42
MAB_3406	-	Probable geranylgeranyl reductase	15	6.3	10.6	0.75	285.1	479	4.3	0.42
MAB_3424c	-	Conserved hypothetical protein	5	266.5	152.5	-0.81	3998.1	2287.99	-114	0.42
MAB_3482	-	NADPH-ferredoxin reductase FprA	23	39.1	21.9	-0.83	2698.1	1514.5	-17.2	0.42
MAB_3697	-	Putative epimerase/dehydratase	11	367.1	573.5	0.64	12114	18926.2	206.4	0.42
MAB_3728c	-	Hypothetical protein MAB_3728c	17	202.2	126.6	-0.68	10312.5	6457.58	-75.6	0.42
MAB_3790	-	Hypothetical protein MAB_3790	28	120.4	79.8	-0.59	10114.6	6699.72	-40.7	0.42
MAB_4010c	-	Conserved hypothetical protein	9	780.6	437.4	-0.84	21076	11811.1	-343.1	0.42
MAB_4075	-	Conserved hypothetical protein	10	40.2	82.2	1.03	1205.2	2465.81	42	0.42
MAB_4136c	-	Putative aldehyde dehydrogenase	21	71.1	49.2	-0.53	4477.5	3096.89	-21.9	0.42
MAB_4224	-	Probable serine/threonine-protein kinase	34	32.3	21.5	-0.59	3296	2196.28	-10.8	0.42
MAB_4368c	-	Hypothetical rubredoxin/ferredoxin reductase	23	43.9	83.2	0.92	3032.3	5741.35	39.3	0.42
MAB_4390	-	Putative ABC transporter, periplasmic substrate-binding	21	415.3	521	0.33	26166.4	32822.2	105.6	0.42
MAB_4430c	-	Putative oxidoreductase	5	0.7	7.1	3.31	10.8	107.07	6.4	0.42
MAB_4511c	-	Putative Mce family protein	25	83.8	127.9	0.61	6284.5	9591.47	44.1	0.42
MAB_4517c	-	Putative YrbE family protein	19	30.6	49.5	0.7	1744.4	2824.33	18.9	0.42
MAB_4602c	-	MaoC-like dehydratase	4	447.3	878.4	0.97	5367.5	10541.3	431.2	0.42
MAB_4690c	-	Probable non-ribosomal peptide synthetase PstA	145	152.2	183.5	0.27	66220	79836.7	31.3	0.42
MAB_4693	-	Probable cytochrome P450	31	234.7	419.2	0.84	21827.1	38986.9	184.5	0.42
MAB_4735	-	Putative starvation-induced DNA protecting protein/Ferritin and Dps	6	263.8	139.5	-0.92	4748.5	2510.54	-124.3	0.42
MAB_4748c	-	Conserved hypothetical protein (pyridoxamine 5\'-phosphate oxidase?)	11	174.1	105.7	-0.72	5746.9	3488.78	-68.4	0.42
MAB_4762	-	Conserved hypothetical protein	31	504.7	401.6	-0.33	46939.4	37348.6	-103.1	0.42
MAB_0300c	-	Putative transcriptional regulator, TetR family	8	447.9	659	0.56	10749.5	15815.5	211.1	0.43
MAB_0765	-	Hypothetical conserved integral membrane protein	3	481.3	1027.2	1.09	4331.4	9244.63	545.9	0.43
MAB_0795	-	Hypothetical protein MAB_0795	11	279.6	467.3	0.74	9227	15422.4	187.7	0.43
MAB_0899c	-	Possible ethyl tert-butyl ether degradation protein EthD	8	1.5	8.7	2.58	34.9	209.04	7.3	0.43
MAB_1193c	-	Conserved hypothetical protein (lipolytic enzyme G-D-S-L?)	15	118.2	54.4	-1.12	5320.5	2447.29	-63.8	0.43
MAB_1262	-	Conserved hypothetical protein	4	16.9	83.8	2.31	202.7	1005.44	66.9	0.43
MAB_1629c	-	Conserved hypothetical protein	27	114.5	50.7	-1.17	9272.6	4107.17	-63.8	0.43
MAB_1895c	-	Conserved hypothetical protein	21	45	117.7	1.39	2838	7412.2	72.6	0.43
MAB_2152	-	Putative transcriptional regulator, TetR family	14	19	47	1.3	799.4	1973.11	27.9	0.43
MAB_2240	-	Putative ferredoxin	6	194	120.7	-0.68	3492.7	2172.94	-73.3	0.43
MAB_2317c	-	Conserved hypothetical protein	6	36.1	100.5	1.48	650	1809.83	64.4	0.43
MAB_2385	-	Probable streptomycin phosphotransferase	10	172.7	86.7	-0.99	5182.2	2601.54	-86	0.43
MAB_2611	-	Putative hydrolase	17	189.6	115.7	-0.71	9669.5	5898.3	-73.9	0.43
MAB_2641c	-	Hypothetical protein MAB_2641c	10	87.3	46.1	-0.92	2618.9	1384.26	-41.2	0.43
MAB_2658	-	Conserved hypothetical protein	25	171.6	288	0.75	12873.4	21600.5	116.4	0.43
MAB_2756c	-	Conserved hypothetical protein	2	82.2	152.8	0.89	493.5	917	70.6	0.43
MAB_2845	-	Probable trans-aconitate methyltransferase	14	196.1	142.4	-0.46	8237.8	5978.78	-53.8	0.43
MAB_2897c	-	Conserved hypothetical protein (HIT family?)	7	6.2	57.4	3.2	131.1	1205.77	51.2	0.43
MAB_3067c	-	Conserved hypothetical protein	6	3.6	1	-1.79	64.2	18.51	-2.5	0.43
MAB_3138	-	Conserved hypothetical protein	5	42.4	87.9	1.05	636	1318.84	45.5	0.43
MAB_3339	-	Putative sensory transduction protein	9	26.3	57.9	1.14	711.4	1564.45	31.6	0.43
MAB_3370	-	Putative branched-chain amino acid transport protein	8	25.6	49.2	0.94	614.4	1181.12	23.6	0.43
MAB_3454	-	Conserved hypothetical protein	29	148.1	191.8	0.37	12883.8	16685.6	43.7	0.43
MAB_3628c	-	Possible fatty-acid-CoA ligase FadD	30	139.3	64.3	-1.12	12532.7	5783.09	-75	0.43
MAB_3761c	-	Conserved hypothetical protein	8	79.4	31.8	-1.32	1906.6	764.08	-47.6	0.43
MAB_3846	-	Conserved hypothetical protein	15	208.1	356.6	0.78	9365.6	16048.6	148.5	0.43
MAB_3939	-	Conserved hypothetical protein	10	141.3	92	-0.62	4239.3	2760.79	-49.3	0.43
MAB_4174	-	Conserved hypothetical protein	6	5.3	17.4	1.7	96.2	313.09	12.1	0.43
MAB_4354	-	Putative NADH dehydrogenase/NAD(P)H nitroreductase	13	15.7	4.3	-1.87	612.6	167.57	-11.4	0.43
MAB_4628c	-	Luciferase-like monooxygenase	23	570.4	402.3	-0.5	39359.7	27757.7	-168.1	0.43
MAB_4653	-	Conserved hypothetical protein	10	59.9	104.3	0.8	1796.4	3127.56	44.4	0.43
MAB_4819c	-	Hypothetical protein MAB_4819c	5	173.8	364.5	1.07	2606.3	5468.06	190.8	0.43
MAB_4861c	-	Putative transcriptional regulator, ArsR family	4	103.6	25.9	-2	1243.7	310.28	-77.8	0.43
MAB_4920c	-	Conserved hypothetical protein	23	516	744.3	0.53	35605.1	51358.9	228.3	0.43
MAB_0039c	-	Conserved hypothetical protein	34	186.6	101.6	-0.88	19033.7	10364.9	-85	0.44
MAB_0081	-	Putative 3-ketosteroid 1-dehydrogenase or fumarate reductase/succinate dehydrogenase	34	337	564.6	0.74	34377.3	57589.8	227.6	0.44
MAB_0083	-	Putative transcriptional regulator, MarR family	10	277.6	559.3	1.01	8328.8	16778.2	281.6	0.44
MAB_0103	-	Probable monooxygenase EthA	37	246.7	332	0.43	27380	36846.7	85.3	0.44
MAB_0165	-	Putative acyltransferase	9	479.7	736.9	0.62	12953.2	19895.7	257.1	0.44
MAB_0226	-	Hypothetical protein MAB_0226	18	10.8	27.6	1.36	581.7	1492.66	16.9	0.44
MAB_0255	-	Putative acyl-CoA dehydrogenase	19	91	53.4	-0.77	5187	3040.97	-37.6	0.44
MAB_0327	-	Possible aminoglycoside phosphotransferase	11	365.8	243.7	-0.59	12070	8041.21	-122.1	0.44
MAB_0531c	-	Conserved hypothetical protein	12	44.5	21.8	-1.03	1603.4	784.82	-22.7	0.44
MAB_0628	-	Conserved hypothetical protein	41	170.5	91.9	-0.89	20967.8	11306.4	-78.5	0.44
MAB_0764c	-	Hypothetical protein MAB_0764c	11	444.5	624	0.49	14668.3	20590.7	179.5	0.44
MAB_0904	-	Putative 3-hydroxyacyl-CoA dehydrogenase	8	52.5	12.7	-2.05	1260.8	303.8	-39.9	0.44
MAB_0917c	-	Probable cytochrome P450	21	397.9	285.7	-0.48	25065.5	18001.1	-112.1	0.44
MAB_1033	-	Putative ATP-dependent DNA ligase	40	83.8	130.9	0.64	10050.4	15710.7	47.2	0.44
MAB_1261	-	Hypothetical protein MAB_1261	8	35.2	59.1	0.75	843.7	1417.45	23.9	0.44
MAB_1282	-	Hypothetical protein MAB_1282	5	267.7	76.4	-1.81	4015.6	1145.92	-191.3	0.44
MAB_1304	-	Conserved hypothetical protein	23	5.6	9.5	0.76	388.2	656.09	3.9	0.44
MAB_1460	-	Conserved hypothetical protein	11	245.6	423.5	0.79	8103.2	13977.1	178	0.44
MAB_1519	-	Hypothetical protein MAB_1519	6	62.7	18.8	-1.74	1129	339.13	-43.9	0.44
MAB_1524c	-	Conserved hypothetical protein	12	0.1	6.1	6.67	2.1	218.77	6	0.44
MAB_1626	-	Conserved hypothetical protein (competence protein ComEA?)	7	189.3	73.4	-1.37	3974.7	1541.54	-115.9	0.44
MAB_1678c	-	Putative ferric uptake regulator FurB	4	14.1	0.9	-3.96	168.9	10.88	-13.2	0.44
MAB_1775	-	Bacteriophage protein	20	201.2	146.9	-0.45	12069.5	8815.69	-54.2	0.44
MAB_1803	-	Bacteriophage protein	32	0	0	0.05	0	3.26	0	0.44
MAB_1850c	-	Hypothetical protein MAB_1850c	9	71.8	22.5	-1.67	1938.4	608.55	-49.3	0.44
MAB_1992c	-	Probable polyprenyl synthetase	13	0.4	2.5	2.52	17.1	98.29	2.1	0.44
MAB_2052	-	Conserved hypothetical protein	6	122.5	78.9	-0.63	2205	1420.42	-43.6	0.44
MAB_2180c	-	Hypothetical protein MAB_2180c	4	0.3	22.9	6.45	3.1	274.86	22.6	0.44
MAB_2254c	-	PPE family protein	35	21.7	53.7	1.31	2276.3	5641.92	32.1	0.44
MAB_2267c	-	Probable acetyltransferase	11	32.8	128.2	1.97	1081.7	4230.16	95.4	0.44
MAB_2347c	-	Conserved hypothetical protein	36	204.2	276.9	0.44	22057.2	29904.7	72.7	0.44
MAB_2575c	-	Putative fumarylacetoacetate (FAA) hydrolase	16	4	2	-0.98	190.2	96.69	-1.9	0.44
MAB_2638c	-	Probable acyl-CoA thioesterase	15	159.2	84	-0.92	7164.6	3779.46	-75.2	0.44
MAB_2998	-	Conserved hypothetical protein	7	72.7	10.4	-2.8	1526.9	218.82	-62.3	0.44
MAB_3136c	-	Conserved hypothetical protein	7	37.3	16.3	-1.19	783.2	343.28	-21	0.44
MAB_3154c	-	Conserved hypothetical protein	13	6.2	0.5	-3.64	240.5	19.26	-5.7	0.44
MAB_3208c	-	Putative transcriptional regulator, LysR family	13	90.3	38.2	-1.24	3521.4	1490.61	-52.1	0.44
MAB_3263c	-	Conserved hypothetical protein	34	102.8	151.5	0.56	10486.5	15457.1	48.7	0.44
MAB_3426c	-	Putative short chain dehydrogenase/reductase	13	57.4	10.3	-2.47	2238.1	402.94	-47.1	0.44
MAB_3571c	-	Conserved hypothetical protein	14	157.8	101.8	-0.63	6628.1	4274.65	-56	0.44
MAB_3577c	-	Putative acyl-CoA dehydrogenase	27	2.4	12.3	2.39	190.5	998.5	10	0.44
MAB_3726	-	Putative transcriptional regulator, WhiB family	4	23.8	42.8	0.85	286	513.8	19	0.44
MAB_3740c	-	Probable glutamate decarboxylase GadB	21	35.3	60.2	0.77	2227	3795.31	24.9	0.44
MAB_4266c	-	Conserved hypothetical protein	12	222.7	157.6	-0.5	8015.7	5674.8	-65	0.44
MAB_4331c	-	Putative glyoxalase/bleomycin resistance protein	9	60.2	12.3	-2.3	1625.5	330.78	-48	0.44
MAB_4698	-	Conserved hypothetical protein	21	86.5	165.2	0.93	5448.3	10407	78.7	0.44
MAB_4904	-	Conserved hypothetical protein	5	410.5	246.8	-0.73	6158.1	3702.6	-163.7	0.44
MAB_4924	-	Conserved hypothetical protein	10	686.8	1032.4	0.59	20604	30973.4	345.6	0.44
MAB_0051	-	Conserved hypothetical protein	15	371.6	531.5	0.52	16721.7	23916.9	159.9	0.45
MAB_0066c	-	Putative transcriptional regulator, AraC family	8	2179.3	1461.6	-0.58	52303.4	35079.5	-717.7	0.45
MAB_0084	-	Conserved hypothetical protein	26	309.4	426.8	0.46	24133.9	33292	117.4	0.45
MAB_0087c	-	Probable alkaline phosphatase	24	167.6	204.7	0.29	12066.9	14737.3	37.1	0.45
MAB_0317	-	Conserved hypothetical protein	6	133.2	202.3	0.6	2397.6	3640.82	69.1	0.45
MAB_0336	rpmE.2	50S ribosomal protein L31 type B	5	97.1	155.3	0.68	1457	2329.08	58.1	0.45
MAB_0498c	-	Conserved hypothetical protein	4	235.5	414.9	0.82	2825.8	4978.33	179.4	0.45
MAB_0557	-	Probable transcription regulator, AraC family	11	129.2	57.8	-1.16	4262.7	1908.56	-71.3	0.45
MAB_0695	-	Putative fumarate reductase/succinate dehydrogenase	24	4.6	12.3	1.42	330.7	887.42	7.7	0.45
MAB_0724c	-	Putative amidase AmiC	22	46.1	76.3	0.73	3040.7	5038.71	30.3	0.45
MAB_0733	-	Conserved hypothetical protein	12	87.5	141.1	0.69	3150.5	5080.75	53.6	0.45
MAB_0839c	-	Conserved hypothetical protein	7	668.7	315	-1.09	14042.4	6614.61	-353.7	0.45
MAB_0992	-	Probable arsenate reductase (ArsC)	6	5.6	9.5	0.77	100.1	170.53	3.9	0.45
MAB_0999	-	Putative NAD-dependent formate dehydrogenase	27	238.4	328.8	0.46	19308.8	26628.8	90.4	0.45
MAB_1040	-	Conserved hypothetical protein	17	187.4	127.6	-0.55	9557.1	6506.58	-59.8	0.45
MAB_1042c	-	Probable cytochrome c oxidase polypeptide I	23	194	127	-0.61	13385	8760.05	-67	0.45
MAB_1095	-	Conserved hypothetical protein (Phosphoadenosine phosphosulfate reductase?)	33	13.9	4.4	-1.64	1374	439.52	-9.4	0.45
MAB_1172c	-	Conserved hypothetical protein	6	122.1	205.4	0.75	2197.1	3697.24	83.3	0.45
MAB_1248	-	Probable RNA polymerase sigma factor	12	95.6	211.9	1.15	3439.8	7628.63	116.4	0.45
MAB_1277	-	Conserved hypothetical protein (transferase?)	36	210.7	150.2	-0.49	22757.9	16220.7	-60.5	0.45
MAB_1552	-	Hypothetical regulatory protein, TetR family	14	21.8	51.5	1.24	917.7	2164.91	29.7	0.45
MAB_1561	-	Probable NAD-dependent glutamate dehydrogenase	68	5.8	10.6	0.87	1186.7	2166.11	4.8	0.45
MAB_1700	-	Putative Mce family protein	21	205.1	136.8	-0.58	12921.8	8621.19	-68.3	0.45
MAB_1823c	-	Hypothetical protein MAB_1823c	28	294	411.8	0.49	24692.6	34592.9	117.9	0.45
MAB_1936	-	Conserved hypothetical protein	17	6.4	2.4	-1.41	328.3	123.69	-4	0.45
MAB_2021c	-	Putative carboxymuconolactone decarboxylase	9	104.8	53	-0.98	2830.3	1430.75	-51.8	0.45
MAB_2028	-	Probable 3-oxoacyl-(Acyl-carrier-protein) synthase II KasB	24	0.1	0.8	3.76	4.1	55.27	0.7	0.45
MAB_2035	-	Possible conserved polyketide synthase associated protein	35	146	892.4	2.61	15329.6	93704.4	746.4	0.45
MAB_2079	-	Conserved hypothetical protein (transglutaminase?)	17	84.4	142.3	0.75	4303.1	7255.55	57.9	0.45
MAB_2151c	-	Putative cytochrome P450	31	11.8	4.7	-1.34	1095.6	433.92	-7.1	0.45
MAB_2157	-	Probable acyl	20	186	262.9	0.5	11160.4	15775.8	76.9	0.45
MAB_2306c	-	Putative oxidoreductase	12	151.2	241.8	0.68	5443.8	8706.39	90.6	0.45
MAB_2539c	-	Probable fatty-acid-CoA ligase FadD	38	189.1	102.4	-0.89	21561.6	11670.5	-86.8	0.45
MAB_2555	-	Conserved hypothetical protein	10	255.9	130.7	-0.97	7677.1	3922.37	-125.2	0.45
MAB_2906c	-	Conserved hypothetical protein	15	0.1	4.6	5.86	3.6	208.05	4.5	0.45
MAB_3282c	-	Probable lipase	20	1.6	0.2	-2.89	95.6	12.9	-1.4	0.45
MAB_3366	-	Possible glycosyl transferase	16	0	0.1	0.1	0	3.35	0.1	0.45
MAB_3447c	-	Putative lipase/esterase	13	17.3	49	1.5	675.5	1911.9	31.7	0.45
MAB_3872c	-	Probable drug-transport integral membrane protein	19	215.7	308.7	0.52	12293	17596.1	93	0.45
MAB_3929	-	Possible oxidoreductase	14	111	45.9	-1.27	4661.7	1927.81	-65.1	0.45
MAB_4208	-	Putative succinate-semialdehyde dehydrogenase	20	80.6	51.6	-0.64	4838.4	3098.59	-29	0.45
MAB_4228c	-	Hypothetical protein MAB_4228c	3	357.6	217.1	-0.72	3218.4	1954.21	-140.5	0.45
MAB_4380	-	Putative IclR-family regulatory protein	13	36	71.6	0.99	1404.1	2790.69	35.6	0.45
MAB_4550c	-	Conserved hypothetical protein	16	0	0.1	1.48	1.1	3.17	0	0.45
MAB_4687	-	Putative transcriptional regulator, TetR family	9	202.7	114	-0.83	5473.4	3078.27	-88.7	0.45
MAB_4719c	-	Hypothetical protein MAB_4719c	2	327.4	154.3	-1.09	1964.3	925.56	-173.1	0.45
MAB_4834	-	Hypothetical protein MAB_4834	14	303.4	399.9	0.4	12742.8	16795.3	96.5	0.45
MAB_4840c	-	Putative secreted protein	15	239.8	161.4	-0.57	10789.6	7264.9	-78.3	0.45
MAB_0065c	-	Probable acyl-CoA dehydrogenase (FadE)	19	721.6	611.1	-0.24	41133.3	34835.2	-110.5	0.46
MAB_0101	-	Probable cytochrome P450	25	170.9	217.2	0.35	12815.2	16292.9	46.4	0.46
MAB_0248c	-	Putative regulatory protein, TetR family	9	68	105.9	0.64	1835.2	2859.99	38	0.46
MAB_0288	-	Putative monooxygenase (salicylate/ hydroxybenzoate hydroxylase	18	21.3	39.6	0.89	1151.1	2137.19	18.3	0.46
MAB_0376	-	Conserved hypothetical protein (peptidase?)	12	76.2	148.3	0.96	2741.6	5338.39	72.1	0.46
MAB_0379	-	Conserved hypothetical protein (MaoC-like dehydratase?)	14	95.1	29.6	-1.68	3996.2	1243.07	-65.6	0.46
MAB_0397c	-	Conserved hypothetical protein	30	251.5	203.3	-0.31	22638.4	18293.2	-48.3	0.46
MAB_0405c	-	Hypothetical protein MAB_0405c	3	134.1	332.6	1.31	1207	2993.56	198.5	0.46
MAB_0524c	-	Probable conserved lipoprotein LpqG	4	470.1	852.8	0.86	5641.8	10233.5	382.6	0.46
MAB_0648	-	Hypothetical protein MAB_0648	23	541.9	419.1	-0.37	37388.3	28920.6	-122.7	0.46
MAB_0757	-	Conserved hypothetical protein	17	216.4	146.8	-0.56	11034.7	7484.51	-69.6	0.46
MAB_0970c	-	Probable drug resistance transporter	31	186.9	239.6	0.36	17382.5	22284.5	52.7	0.46
MAB_1049	-	Putative transcription regulator protein	11	15.3	1	-3.98	503.9	31.85	-14.3	0.46
MAB_1066	-	Hypothetical protein MAB_1066	13	259.6	151.7	-0.78	10125.1	5916.4	-107.9	0.46
MAB_1088	-	Possible ribosomal-protein-alanine acetyltransferase RimJ	4	145.7	243.8	0.74	1748.1	2925.55	98.1	0.46
MAB_1137c	-	Putative membrane protein, MmpL family	58	260.2	340.8	0.39	45268.7	59306.7	80.7	0.46
MAB_1200	-	Conserved hypothetical protein	19	265.2	372	0.49	15115.8	21203.5	106.8	0.46
MAB_1592c	-	Probable formate dehydrogenase, subunit FdhD	6	212.5	134.6	-0.66	3824.6	2423.03	-77.9	0.46
MAB_1645	-	Hypothetical protein MAB_1645	13	22.9	60.2	1.4	891.9	2348.91	37.4	0.46
MAB_1680	-	Conserved hypothetical protein	20	131.9	84.5	-0.64	7911.6	5072.85	-47.3	0.46
MAB_1881c	-	Putative transcriptional regulator, TetR family	8	371.8	247.6	-0.59	8922.7	5942.29	-124.2	0.46
MAB_2036	-	Putative membrane protein MmpS	7	2077	3004.3	0.53	43617.8	63089.7	927.2	0.46
MAB_2083	-	Conserved hypothetical protein	13	87.5	58.5	-0.58	3412	2281.37	-29	0.46
MAB_2084	-	Probable zinc-type alcohol dehydrogenase AdhD	20	208.3	112.3	-0.89	12500.5	6737.36	-96.1	0.46
MAB_2233c	-	Conserved hypothetical membrane protein	27	0.1	0	-0.07	4.3	0	-0.1	0.46
MAB_2301	-	Putative membrane protein, mmpL	49	299.4	363.1	0.28	44016.8	53371.4	63.6	0.46
MAB_2437c	-	Hypothetical protein MAB_2437c	2	145.4	275.8	0.92	872.2	1654.52	130.4	0.46
MAB_2497c	-	Conserved hypothetical protein	17	65.2	100.1	0.62	3325	5104.52	34.9	0.46
MAB_2602c	-	Putative transcriptional regulator, ArsR family	6	0.4	15.8	5.47	6.4	285.13	15.5	0.46
MAB_2656	-	Probable carbonic anhydrase (carbonate dehydratase)	21	14.4	56.8	1.98	908.7	3579.46	42.4	0.46
MAB_2727c	-	Hypothetical invasion protein Inv2	17	355.7	615	0.79	18138.6	31365.3	259.3	0.46
MAB_3105c	-	Hypothetical protease	15	124.2	76.3	-0.7	5591.2	3433.75	-47.9	0.46
MAB_3265c	-	Conserved hypothetical protein	12	157.9	107.6	-0.55	5684.6	3871.87	-50.4	0.46
MAB_3272c	-	Probable cutinase Cut1	11	12.7	25.2	0.99	418.2	832.45	12.6	0.46
MAB_3343	-	Conserved hypothetical protein	6	89.7	55.1	-0.7	1615.4	991.14	-34.7	0.46
MAB_3667	-	Conserved hypothetical protein	11	46.4	17.8	-1.38	1532.5	587.1	-28.6	0.46
MAB_3757	-	Conserved hypothetical protein	19	233	171.1	-0.45	13279.7	9750.1	-61.9	0.46
MAB_3826c	-	Conserved hypothetical protein	28	48.1	83.6	0.8	4037.1	7019.02	35.5	0.46
MAB_3856c	-	Putative lipoprotein LprB precursor	9	178	107.5	-0.73	4804.8	2902.56	-70.5	0.46
MAB_3911	-	Conserved hypothetical protein	10	331.1	191.1	-0.79	9932.6	5733.38	-140	0.46
MAB_3942	-	Conserved hypothetical protein	7	196	271.5	0.47	4115.7	5702.07	75.5	0.46
MAB_4050c	-	Probable monooxygenase	41	196.9	255	0.37	24212.8	31370.7	58.2	0.46
MAB_4299c	-	Conserved hypothetical protein	11	485.7	641.8	0.4	16029	21178.2	156	0.46
MAB_4689c	-	Conserved hypothetical protein	14	105.9	146.5	0.47	4448.9	6152.63	40.6	0.46
MAB_4753c	-	Putative metal-dependent phosphohydrolase	12	257.5	155.6	-0.73	9271.7	5603.36	-101.9	0.46
MAB_0033c	-	Probable serine/threonine-protein kinase PknB	26	0	0	1.38	1.2	3.25	0	0.47
MAB_0142c	-	Putative monooxygenase	36	226.4	163.7	-0.47	24446.3	17678.6	-62.7	0.47
MAB_0229	-	Hypothetical protein MAB_0229	9	0.1	1.7	4.13	2.7	46.88	1.6	0.47
MAB_0338c	-	Hypothetical protein MAB_0338c	2	259	139.7	-0.89	1554	838.31	-119.3	0.47
MAB_0372	-	Conserved hypothetical protein	16	13.3	43.7	1.72	637.1	2097.59	30.4	0.47
MAB_0470c	-	Putative hydrolase (alpha/beta hydrolase fold)	12	833.2	634.6	-0.39	29996	22845.3	-198.6	0.47
MAB_0510c	-	Probable non-ribosomal peptide synthase	59	162.3	123.5	-0.39	28723.9	21859.1	-38.8	0.47
MAB_0564c	-	Probable DNA repair protein RadA	24	137.7	97	-0.51	9911.8	6984.31	-40.7	0.47
MAB_0763c	-	Probable oxidoreductase	19	163.4	109.1	-0.58	9313.9	6218.87	-54.3	0.47
MAB_1002	-	Putative acetyl-CoA C-acyltransferase (thiolase)	9	42.2	20.7	-1.03	1140.5	558.9	-21.5	0.47
MAB_1223	-	Probable carboxylesterase (LipT)	32	42.5	24.5	-0.8	4084.5	2350.14	-18.1	0.47
MAB_1440c	-	Hypothetical protein MAB_1440c	3	217.1	19.1	-3.5	1953.7	172.22	-197.9	0.47
MAB_1584	-	Conserved hypothetical protein	6	278.1	113.3	-1.3	5005.8	2039.55	-164.8	0.47
MAB_1713	-	Hypothetical ABC transporter ATP-binding protein	22	69.9	45.4	-0.62	4613.6	2993.25	-24.6	0.47
MAB_1753	-	Hypothetical protein MAB_1753	15	7.9	22.9	1.54	354.2	1032.33	15.1	0.47
MAB_1890c	-	Conserved hypothetical protein	6	88.4	23.1	-1.94	1592	415.85	-65.3	0.47
MAB_2097c	-	Conserved hypothetical protein	11	70.8	130.2	0.88	2336.1	4297.12	59.4	0.47
MAB_2149	-	Hypothetical protein MAB_2149	12	201.3	95.6	-1.07	7248.5	3443.13	-105.7	0.47
MAB_2367	-	Conserved hypothetical protein	7	0.1	1.2	4.28	1.2	24.22	1.1	0.47
MAB_2441	-	Hypothetical protein MAB_2441	8	501.6	381.6	-0.39	12039.1	9159.57	-120	0.47
MAB_2479c	-	Conserved hypothetical protein	8	144.7	370.4	1.36	3473.8	8890.33	225.7	0.47
MAB_2552c	-	Putative acetyltransferase	29	138.2	108	-0.36	12025.1	9394.97	-30.2	0.47
MAB_2648c	-	Putative transcriptional regulator, MarR family	5	493.6	754.3	0.61	7403.3	11314.9	260.8	0.47
MAB_2697c	-	Hypothetical protein MAB_2697c	6	434.4	658.5	0.6	7818.4	11853.2	224.2	0.47
MAB_2741	-	Conserved hypothetical protein	11	175	264.5	0.6	5774.3	8727.71	89.5	0.47
MAB_2890c	-	Glutamine amidotransferase subunit PdxT	4	0.4	0	-0.44	4.3	0	-0.4	0.47
MAB_2949c	-	Conserved hypothetical protein (possible dehydratase)	17	75.8	42.3	-0.84	3865.8	2158.33	-33.5	0.47
MAB_3377	-	Conserved hypothetical protein	10	98	186.5	0.93	2940.8	5594.76	88.5	0.47
MAB_3405	-	Putative short chain dehydrogenase/reductase	13	199.7	643.7	1.69	7787.2	25105.9	444.1	0.47
MAB_3496	-	Hypothetical protein MAB_3496	5	331.7	147.7	-1.17	4975.5	2214.91	-184	0.47
MAB_3574c	-	3-oxoacyl	15	58.1	37.1	-0.65	2616.1	1668.46	-21.1	0.47
MAB_3656c	-	Probable dihydrolipoamide dehydrogenase LpdA	13	117.6	159.6	0.44	4585.3	6223.6	42	0.47
MAB_3691c	-	Conserved hypothetical protein	3	0.1	0.5	1.84	1.1	4.06	0.3	0.47
MAB_3769c	rplQ	50S ribosomal proein L17	8	0.4	2.1	2.54	8.5	49.64	1.7	0.47
MAB_3864c	-	Hypothetical protein MAB_3864c	21	123.5	89.4	-0.47	7779.5	5634.02	-34.1	0.47
MAB_3881	-	Cyclopropane-fatty-acyl-phospholipid synthase 1	21	19.7	10.8	-0.86	1242.5	682.61	-8.9	0.47
MAB_4073c	-	Conserved hypothetical protein	25	84.7	115.3	0.45	6349.8	8645.84	30.6	0.47
MAB_4312	-	Putative TetR-family transcriptional regulator	9	365	513.7	0.49	9856.1	13869.2	148.6	0.47
MAB_4338c	-	Conserved hypothetical protein	9	216.7	114	-0.93	5851.8	3078.85	-102.7	0.47
MAB_4510c	-	Putative transcriptional regulator, TetR family	12	239.9	149.2	-0.69	8636	5369.7	-90.7	0.47
MAB_4707c	-	Putative lipase	31	324.7	462.6	0.51	30195.7	43023.8	137.9	0.47
MAB_4733	-	Putative RNA polymerase sigma factor	15	359.5	793.1	1.14	16178.4	35690.2	433.6	0.47
MAB_4767	-	Conserved hypothetical protein	30	86.1	134.4	0.64	7745.1	12091.8	48.3	0.47
MAB_4783	-	PPE family protein	24	285	383	0.43	20520.3	27576.5	98	0.47
MAB_4852c	-	Phosphate ABC transporter, periplasmic protein	17	464.3	365.3	-0.35	23681.3	18632.7	-99	0.47
MAB_4884c	-	Hypothetical protein MAB_4884c	13	988.8	1354.6	0.45	38563.5	52827.8	365.7	0.47
MAB_0047	-	Probable PPE family protein	22	428.6	259.4	-0.72	28285.2	17118.3	-169.2	0.48
MAB_0175	-	Antigen 85-C precursor	22	146	198	0.44	9633.9	13071.1	52.1	0.48
MAB_0195c	-	Putative hydrolase, alpha/beta hydrolase fold	10	229.6	155.8	-0.56	6887.5	4674.76	-73.8	0.48
MAB_0332c	rpsN.2	30s ribosomal protein S14.2	4	454.5	234.3	-0.96	5453.8	2812.19	-220.1	0.48
MAB_0358	-	Hypothetical conserved membrane protein PknM or conserved lipoprotein LppH	12	282.6	433.1	0.62	10174.4	15591.6	150.5	0.48
MAB_0563	-	Conserved hypothetical protein	11	97.8	190.1	0.96	3228.9	6272.79	92.2	0.48
MAB_0584	-	Conserved hypothetical protein	20	133.4	173.2	0.38	8003.4	10391.1	39.8	0.48
MAB_0615	-	Putative acyl-CoA dehydrogenase	18	98.1	145.4	0.57	5299.6	7850.78	47.2	0.48
MAB_0664	-	PE family protein	7	129.6	51.7	-1.33	2720.6	1084.93	-77.9	0.48
MAB_0710	-	Conserved hypothetical protein	15	235	331.4	0.5	10574.9	14910.9	96.4	0.48
MAB_0858	-	Hypothetical luciferase-like monooxygenase	23	57.5	25.4	-1.18	3968.6	1750.05	-32.2	0.48
MAB_0903	-	Putative enoyl-CoA hydratase/isomerase	6	0.5	0	-0.56	8.6	0	-0.5	0.48
MAB_1087	-	Probable molybdopterin biosynthesis protein MoeA1	17	728.6	987.8	0.44	37159.4	50379.6	259.2	0.48
MAB_1294c	-	Conserved hypothetical protein (methytransferase?)	10	84.3	28.2	-1.58	2529.1	844.75	-56.1	0.48
MAB_1507	-	Conserved hypothetical protein	5	296.3	152.1	-0.96	4445.2	2281.8	-144.2	0.48
MAB_1571c	-	Probable aminopeptidase	36	67.8	50.7	-0.42	7327.7	5476.12	-17.1	0.48
MAB_1887	-	Probable peroxiredoxin (thioredoxin reductase) AhpE	6	282.6	128.9	-1.13	5087.5	2319.78	-153.8	0.48
MAB_1963	-	Putative membrane protein, MmpS family	10	374.4	499.1	0.41	11232	14972	124.7	0.48
MAB_1982	-	Putative arsenite-transporting ATPase	18	199.7	128.3	-0.64	10784	6928.79	-71.4	0.48
MAB_2085	-	Probable acyl CoA dehydrogenase	23	324.4	250.9	-0.37	22386.4	17314.5	-73.5	0.48
MAB_2162	-	Putative AAA-family ATPase	24	24.1	15.4	-0.65	1732.5	1106.33	-8.7	0.48
MAB_2181c	-	Putative amidase	25	33.8	22	-0.62	2536	1646.4	-11.9	0.48
MAB_2251	-	Conserved hypothetical protein	2	76.4	154.2	1.01	458.7	924.92	77.7	0.48
MAB_2253	-	Conserved hypothetical protein (MerR?)	12	16.2	32	0.99	581.8	1151.71	15.8	0.48
MAB_2333c	-	Putative 3-methyladenine DNA glycosylase AlkA	24	12.7	42.8	1.76	913.4	3085.01	30.2	0.48
MAB_2369	-	Hypothetical segregation and condensation protein B	10	0.1	1.3	3.54	3.3	38.53	1.2	0.48
MAB_2373	-	Putative mannose-specific lectin precursor	10	408.3	197.2	-1.05	12248.7	5915.21	-211.1	0.48
MAB_2397	-	Preprotein translocase secA 2 subunit	29	0	0	-0.07	4.3	0	0	0.48
MAB_2402	-	Glycine cleavage system H protein (GcvH)	7	171.8	605.7	1.82	3607.2	12718.7	433.9	0.48
MAB_2568	-	Putative arsenate reductase or tyrosine phosphatase	13	92.8	366.8	1.98	3618.6	14303.3	274	0.48
MAB_2651c	-	Probable oxidoreductase	28	193.6	150.5	-0.36	16263	12644.4	-43.1	0.48
MAB_2760	-	Probable transaldolase	14	28.7	16.7	-0.78	1204.9	701.67	-12	0.48
MAB_2780c	-	Putative transporter	20	248.6	164.3	-0.6	14914	9856.3	-84.3	0.48
MAB_3148c	-	Probable polyketide synthase Pks5	106	37.9	47.7	0.33	12064.1	15155.6	9.7	0.48
MAB_3309c	-	Conserved hypothetical protein	13	23.9	41.3	0.79	933.8	1610.92	17.4	0.48
MAB_3319	-	Conserved hypothetical protein	17	37.6	60.2	0.68	1919.1	3068.39	22.5	0.48
MAB_3372	-	Putative transcriptional regulator, TetR family	15	209.7	122	-0.78	9436.4	5490.28	-87.7	0.48
MAB_3422c	-	Putative transcriptional regulator, TetR family	7	55.3	30.3	-0.87	1160.6	635.86	-25	0.48
MAB_3495	-	conserved hypothetical protein	8	599.1	383.5	-0.64	14378.6	9205.13	-215.6	0.48
MAB_3511c	-	Probable DNA helicase II homolog UvrD2	26	1.6	0.4	-1.99	122.3	30.82	-1.2	0.48
MAB_3591c	-	DNA-binding response regulator MtrA	10	75.2	18.2	-2.05	2256.2	544.62	-57.1	0.48
MAB_3695	-	Hypothetical protein MAB_3695	4	50	24.1	-1.05	599.8	289.22	-25.9	0.48
MAB_3897c	-	Conserved hypothetical protein	4	0.2	0	-0.26	2.4	0	-0.2	0.48
MAB_3914c	-	Probable oxidoreductase	15	1.3	3.1	1.28	58.2	141.14	1.8	0.48
MAB_3949c	-	Conserved hypothetical protein	2	9.1	13.9	0.6	54.9	83.27	4.7	0.48
MAB_3994c	-	Conserved hypothetical protein	4	90.7	134.3	0.57	1088.5	1611.76	43.6	0.48
MAB_4163c	-	Probable fatty-acid-CoA ligase FadD	26	113.5	259.9	1.2	8851.7	20271.5	146.4	0.48
MAB_4311c	-	Putative membrane protein, MmpS family	10	983.8	168.8	-2.54	29514.4	5063.79	-815	0.48
MAB_4321	-	Possible putrescine oxidase	28	111.4	168.3	0.59	9361.4	14139.6	56.9	0.48
MAB_4343c	-	Putative transcriptional regulator, WhiB family	7	420.6	256.2	-0.72	8832.9	5379.94	-164.4	0.48
MAB_4403c	-	Probable acyl	14	401.7	513.9	0.36	16870.5	21585.4	112.3	0.48
MAB_4465	-	Conserved hypothetical protein	36	84.4	123	0.54	9110.5	13283.8	38.6	0.48
MAB_4917c	-	Pyruvate dehydrogenase E1 component beta subunit	20	437.2	621.2	0.51	26233.6	37271.7	184	0.48
MAB_0423c	-	Conserved hypothetical membrane protein	5	1.2	0	-1.11	17.3	0	-1.2	0.49
MAB_0731	-	Probable aminotransferase, class IV	15	58.5	86	0.56	2632.8	3871.16	27.5	0.49
MAB_0748	-	Putative phosphate ABC transporter, permease protein	17	210.5	265.2	0.33	10733.6	13523.7	54.7	0.49
MAB_0807	-	Conserved hypothetical protein	30	81.4	49.9	-0.71	7328	4488.84	-31.5	0.49
MAB_0844	-	Hypothetical protein MAB_0844	13	272.9	185	-0.56	10642.1	7215.91	-87.9	0.49
MAB_0859	-	Conserved hypothetical protein	6	388.6	255.4	-0.61	6994.4	4597.37	-133.2	0.49
MAB_0952	-	Conserved hypothetical protein	10	10.4	26.9	1.37	312.2	807.97	16.5	0.49
MAB_1089	-	Conserved hypothetical protein	14	2.9	14.3	2.3	122	602.36	11.4	0.49
MAB_1118c	-	Hypothetical protein MAB_1118c	6	651.8	519.2	-0.33	11732.6	9345.44	-132.6	0.49
MAB_1151	-	Hypothetical protein MAB_1151	2	368.1	186.5	-0.98	2208.4	1118.82	-181.6	0.49
MAB_1474c	-	Probable nicotinate phosphoribosyltransferase	31	91.9	68.4	-0.43	8545.7	6362.43	-23.5	0.49
MAB_1628c	-	Conserved hypothetical protein	21	141.2	81.1	-0.8	8896.4	5106.86	-60.2	0.49
MAB_1906	-	Pyridoxamine 5\'-phosphate oxidase-related	13	20.8	37.9	0.86	811.5	1477.26	17.1	0.49
MAB_1916c	-	3-methyl-2-oxobutanoate hydroxymethyltransferase	14	17	70.9	2.06	713.8	2978.11	53.9	0.49
MAB_2073	-	Putative monooxygenase	47	340.7	400.4	0.23	48042.8	56451.7	59.6	0.49
MAB_2122	-	Putative peptide synthetase MbtE	94	23.7	31.3	0.4	6669.9	8816.88	7.6	0.49
MAB_2304c	-	Conserved hypothetical protein	14	30.9	47.6	0.62	1298.5	1999.25	16.7	0.49
MAB_2353	-	Probable ADP-ribosylglycohydrolase	14	44.7	72.7	0.7	1878.8	3054.71	28	0.49
MAB_2394	-	Conserved hypothetical protein	5	92.9	189.9	1.03	1392.9	2848.25	97	0.49
MAB_2410c	-	Conserved hypothetical protein	20	304.7	400.1	0.39	18283.3	24006	95.4	0.49
MAB_2451c	-	Conserved hypothetical protein (esterase?)	29	133.2	160.4	0.27	11585.3	13951	27.2	0.49
MAB_2483c	-	Hypothetical protein MAB_2483c	4	240	371.8	0.63	2880.2	4461.07	131.7	0.49
MAB_2576c	-	Putative 2,3-dihydroxybiphenyl-1,2-dioxygenase or glyoxalase/bleomycin resistance protein	20	20.9	12.2	-0.78	1255.5	732.73	-8.7	0.49
MAB_2579	-	Conserved hypothetical protein	6	325	73.7	-2.14	5850.8	1327.19	-251.3	0.49
MAB_2925c	-	Xanthine dehydrogenase family protein	46	21.6	13.7	-0.66	2983.2	1885.62	-8	0.49
MAB_2980	-	Hypothetical protein MAB_2980	4	88.5	44.6	-0.99	1061.5	534.61	-43.9	0.49
MAB_3114	-	Conserved hypothetical protein	35	49.1	80.3	0.71	5152.4	8434.7	31.3	0.49
MAB_3387	-	Putative GntR-family regulatory protein	22	134.5	209.6	0.64	8876	13835.6	75.1	0.49
MAB_3451c	-	Conserved hypothetical protein	6	15.5	99.3	2.68	279.8	1787.98	83.8	0.49
MAB_3455c	-	Putative acyl-CoA thiolase	22	159.5	75.1	-1.09	10530.1	4958.7	-84.4	0.49
MAB_3823	-	Pyridoxamine 5\'-phosphate oxidase	6	124.3	364.4	1.55	2238.3	6558.91	240	0.49
MAB_3917c	-	Conserved hypothetical protein	8	218.7	379.4	0.79	5248.5	9104.87	160.7	0.49
MAB_4024c	-	Probable monooxygenase	36	21.5	12	-0.84	2327.1	1300.79	-9.5	0.49
MAB_4115c	-	Putative membrane protein, MmpL	59	135.3	172.3	0.35	23956.5	30488.3	36.9	0.49
MAB_4291	-	Conserved hypothetical protein	14	72.4	34.4	-1.08	3042.7	1443.74	-38.1	0.49
MAB_4333	-	Conserved hypothetical protein	21	256.8	183.3	-0.49	16175.6	11547.1	-73.5	0.49
MAB_4342c	-	Putative MutT/nudix family protein	10	76	55.1	-0.46	2278.7	1653.46	-20.8	0.49
MAB_4577c	-	Probable NAD(P) transhydrogenase, beta subunit PntB	17	195	302	0.63	9944.8	15400.4	107	0.49
MAB_4691c	-	Probable non-ribosomal peptide synthetase PstA	431	147.6	224.9	0.61	190789	290736	77.3	0.49
MAB_4831c	-	Hypothetical protein MAB_4831c	4	433.2	209.7	-1.05	5198.7	2515.95	-223.6	0.49
MAB_4859	-	Conserved hypothetical protein	16	280.6	390.3	0.48	13466.8	18733.6	109.7	0.49
MAB_0143c	-	Putative oxidoreductase EphD	15	196.5	372	0.92	8842.7	16742.2	175.5	0.5
MAB_0313c	-	Putative aminoglycoside phosphotransferase	25	211.3	250.6	0.25	15848.4	18795.6	39.3	0.5
MAB_0346	-	Conserved hypothetical protein	21	222.6	298.3	0.42	14023	18790.8	75.7	0.5
MAB_0364c	-	ATPase, BadF/BadG/BcrA/BcrD type	18	16.4	78	2.25	887	4210.25	61.5	0.5
MAB_0365c	-	Probable sugar-transport integral membrane protein	23	137.5	231.5	0.75	9487.7	15972.3	94	0.5
MAB_0399c	-	Exodeoxyribonuclease V, beta subunit (RecB)	54	90.1	75	-0.27	14602.7	12148.9	-15.1	0.5
MAB_0420	-	Conserved hypothetical protein	11	192.5	283.3	0.56	6351.6	9347.35	90.8	0.5
MAB_0453c	-	Conserved hypothetical protein	8	598.3	429.8	-0.48	14358.8	10315.1	-168.5	0.5
MAB_0471	-	Conserved hypothetical transmembrane protein	9	379.6	296.1	-0.36	10248.1	7995.73	-83.4	0.5
MAB_0663	-	Probable cyclic synthetase (peptide synthase)	64	84.3	131.5	0.64	16189.8	25255.9	47.2	0.5
MAB_0781	-	Hypothetical protein MAB_0781	19	278.9	383.6	0.46	15895.8	21863.1	104.7	0.5
MAB_0837c	-	Possible lipid carrier protein or keto acyl-CoA thiolase	18	146	198.6	0.44	7883.5	10725.2	52.6	0.5
MAB_0976	-	Putative glyoxalase/bleomycin resistance protein	21	58.1	90.6	0.64	3660.2	5710.16	32.5	0.5
MAB_1232c	-	Probable cholesterol oxidase ChoD	35	291	235.2	-0.31	30552.6	24694.6	-55.8	0.5
MAB_1342	-	Probable fatty-acid-CoA ligase FadD	30	140.7	111.2	-0.34	12662.8	10009.7	-29.5	0.5
MAB_1501	-	Probable ABC transporter, periplasmic protein	19	104.8	144.5	0.46	5975.6	8236.27	39.7	0.5
MAB_1639c	-	Conserved hypothetical protein	5	1146.8	608.3	-0.91	17202.4	9123.97	-538.6	0.5
MAB_1785	-	Bacteriophage protein	32	27.6	56.5	1.03	2652.7	5422.23	28.8	0.5
MAB_1947	-	Conserved hypothetical protein	6	246.2	130.1	-0.92	4431.9	2341.26	-116.1	0.5
MAB_1958c	-	Conserved hypothetical protein	13	234.1	126.5	-0.89	9130.3	4932.85	-107.6	0.5
MAB_1981	-	Conserved hypothetical protein	7	0	0.3	0.39	0	6.58	0.3	0.5
MAB_2125c	-	Conserved hypothetical protein	28	104.3	74.2	-0.49	8758.4	6229.38	-30.1	0.5
MAB_2127c	-	Conserved hypothetical protein	9	155.3	208.3	0.42	4193.3	5624.74	53	0.5
MAB_2220c	-	Conserved hypothetical protein	12	53.7	21	-1.35	1933.5	757.54	-32.7	0.5
MAB_2526c	-	Conserved hypothetical protein	5	252.6	148	-0.77	3788.9	2219.8	-104.6	0.5
MAB_2546	-	Probable amidohydrolase	41	114.1	88.3	-0.37	14032	10856.5	-25.8	0.5
MAB_2799	-	Conserved hypothetical protein	10	960.2	457.9	-1.07	28806.5	13735.9	-502.4	0.5
MAB_2810c	-	Probable Fmu protein (SUN protein)	19	93.8	164.6	0.81	5347.5	9382.28	70.8	0.5
MAB_2910c	-	Conserved hypothetical protein (endoribonuclease?)	6	101	30.3	-1.74	1818.3	545.45	-70.7	0.5
MAB_3093c	-	Conserved hypothetical protein	6	533.1	320.4	-0.73	9595	5767.41	-212.6	0.5
MAB_3122	-	Putative acyl-CoA dehydrogenase	21	176.8	511.1	1.53	11140.1	32199.8	334.3	0.5
MAB_3158c	-	Conserved hypothetical protein	8	228.1	559.8	1.29	5475.5	13435.4	331.7	0.5
MAB_3211c	-	Carbonic anhydrase (carbonate dehydratase)	15	29.9	21.8	-0.45	1346.3	982.22	-8.1	0.5
MAB_3244	-	Mercury resistance transport protein/cytochrome c biogenesis protein	15	221.7	384.5	0.79	9977.1	17303.5	162.8	0.5
MAB_3349	-	Conserved hypothetical protein	11	273.2	131.8	-1.05	9015	4348.75	-141.4	0.5
MAB_3559c	-	Conserved hypothetical protein	9	11.3	5.9	-0.95	304.6	158.01	-5.4	0.5
MAB_3652	-	Conserved hypothetical protein	7	177.3	453.4	1.35	3722.7	9521.44	276.1	0.5
MAB_3971	-	Conserved hypothetical protein	3	246.5	461.8	0.91	2218.7	4156.08	215.3	0.5
MAB_4038c	-	Conserved hypothetical protein	12	59.3	425.1	2.84	2133.5	15305.2	365.9	0.5
MAB_4323	-	Putative amino acid transporter	25	152.8	202.1	0.4	11460.1	15153.9	49.3	0.5
MAB_4383c	-	Putative membrane protein, MmpS	12	432.9	195.5	-1.15	15584.4	7039.67	-237.4	0.5
MAB_4643c	-	Amidase family protein	24	73.5	96.7	0.4	5294.2	6963.39	23.2	0.5
MAB_4821c	-	Conserved hypothetical protein	10	1084.4	1918.6	0.82	32531.4	57559.2	834.3	0.5
MAB_4912c	-	Putative transcriptional regulator, TetR family	14	130.4	86.9	-0.59	5478.3	3650.27	-43.5	0.5
MAB_p19c	-	Conserved hypothetical protein (plasmid)	453	560.8	507.9	-0.14	762157	690212	-52.9	0.5
MAB_0116	-	Hypothetical protein MAB_0116	5	194.2	313.4	0.69	2913.7	4700.75	119.1	0.51
MAB_0279c	-	Probable DNA ligase LigC	20	236.1	168.8	-0.48	14166.8	10129.5	-67.3	0.51
MAB_0406c	-	Cysteine synthase/cystathionine beta-synthase family	23	112.3	62.2	-0.85	7750.8	4290.68	-50.1	0.51
MAB_0594c	-	Probable acyl-CoA dehydrogenase FadE	16	112.7	54.6	-1.05	5411.8	2622.22	-58.1	0.51
MAB_0744	-	Probable transcriptional regulatory protein	15	181.8	343.2	0.92	8179.6	15442.4	161.4	0.51
MAB_0777	-	Hypothetical protein MAB_0777	7	115	285.8	1.31	2414.8	6002.5	170.8	0.51
MAB_0778	-	Conserved hypothetical protein (lipoprotein LppU?)	17	318	397	0.32	16218.2	20247.4	79	0.51
MAB_0782	-	Hypothetical protein MAB_0782	16	625.2	494.2	-0.34	30010.5	23723	-131	0.51
MAB_0800	-	Hypothetical protein MAB_0800	4	47.8	79.6	0.74	573.4	955.43	31.8	0.51
MAB_0897c	-	Probable pyruvate dehydrogenase E1 component, alpha subunit	20	104.2	145.8	0.48	6250.6	8748.11	41.6	0.51
MAB_1076	-	Mycobacterial persistence regulator MrpA (two component response transcriptional regulatory protein)	12	2.6	1.7	-0.65	93.3	59.5	-0.9	0.51
MAB_1145c	-	Putative lipoprotein LpqT precursor	11	251.4	172	-0.55	8296.1	5675.17	-79.4	0.51
MAB_1163c	-	Putative iron permease FTR1	15	87.4	306.9	1.81	3935	13810.2	219.5	0.51
MAB_1273	-	Possible cysteine synthase A CysK2	25	81.2	136.1	0.75	6087.9	10205.9	54.9	0.51
MAB_1293c	-	Conserved hypothetical protein	12	15.1	42.6	1.5	542.2	1534.46	27.6	0.51
MAB_1368	-	Conserved hypothetical protein	16	123.9	183.1	0.56	5945.5	8787.2	59.2	0.51
MAB_1379c	-	Putative transcriptional regulator, TetR family	20	404.9	325	-0.32	24295.1	19502.6	-79.9	0.51
MAB_1466c	-	Possible lipoprotein peptidase LpqM	20	81.9	113.7	0.47	4913.7	6823.06	31.8	0.51
MAB_1701	-	Conserved hypothetical protein	11	57.3	112.9	0.98	1892.3	3724.66	55.5	0.51
MAB_1703	-	Probable aminotransferase	14	5.9	2.3	-1.37	247.1	95.37	-3.6	0.51
MAB_1737	-	Hypothetical protein MAB_1737	6	146.7	4.6	-4.99	2641.5	83.1	-142.1	0.51
MAB_1965c	-	Conserved hypothetical protein (pyridoxamine 5\'-phosphate oxidase?)	5	478.7	331.1	-0.53	7180.3	4966.67	-147.6	0.51
MAB_2095	-	Metal-dependent phosphohydrolase, HD subdomain	8	30.7	54.6	0.83	737.9	1309.52	23.8	0.51
MAB_2272c	-	Putative transcriptional regulator, GntR	13	40.6	26.7	-0.6	1581.7	1040.3	-13.9	0.51
MAB_2282	-	Putative flavin-dependent reductase	7	96.4	29.3	-1.72	2025.2	616	-67.1	0.51
MAB_2314c	-	Beta-lactamase-like	13	138.1	317.8	1.2	5384	12395.5	179.8	0.51
MAB_2324	-	Possible tRNA/rRNA methyltransferase	9	49	21.8	-1.17	1323.8	589.12	-27.2	0.51
MAB_2431c	-	Possible luciferase-like oxidoreductase	11	381.7	283.2	-0.43	12595.4	9346.36	-98.5	0.51
MAB_2449	-	Conserved hypothetical protein	19	237.9	191.8	-0.31	13557.6	10932.7	-46.1	0.51
MAB_2515c	-	Conserved hypothetical protein	17	74.3	133.7	0.85	3790.7	6816.48	59.3	0.51
MAB_2530c	-	Catalase CatB	36	104.2	61.9	-0.75	11258.3	6680.07	-42.4	0.51
MAB_2572c	-	Putative membrane protein, MmpS	5	230.6	367	0.67	3459.4	5505.57	136.4	0.51
MAB_2696c	-	DNA polymerase III alpha subunit	66	0	0	0.02	0	3.26	0	0.51
MAB_2700c	-	Lipoprotein signal peptidase	8	1.2	0.2	-2.82	28	3.96	-1	0.51
MAB_2866c	-	Probable carboxylesterase (LipT)	28	270.9	378.3	0.48	22756.8	31775.4	107.4	0.51
MAB_2945c	-	Putative Mce family protein	30	46.6	33.6	-0.47	4197.9	3022.7	-13.1	0.51
MAB_3079c	-	Hypothetical protein MAB_3079c	7	47.3	82.4	0.8	992.4	1731.35	35.2	0.51
MAB_3132c	-	Conserved hypothetical protein	8	524.8	160.8	-1.71	12595.9	3858.28	-364.1	0.51
MAB_3288c	-	Glycerol-3-phosphate dehydrogenase, NAD-dependent	14	4.6	9.4	1.03	192.2	393.15	4.8	0.51
MAB_3313c	-	Putative transcriptional regulator, TetR family	12	16.7	9.9	-0.76	600.3	354.97	-6.8	0.51
MAB_3393	-	Conserved hypothetical protein	8	41.9	14.7	-1.51	1006.4	353.18	-27.2	0.51
MAB_3417c	-	Probable NADPH-dependent FMN reductase	4	375.6	521.1	0.47	4507.1	6252.99	145.5	0.51
MAB_3491	-	Putative ATP-dependent Clp protease	3	327.5	144.7	-1.18	2947.6	1302.28	-182.8	0.51
MAB_3558	-	Hypothetical protein MAB_3558	40	147.7	194.8	0.4	17728.4	23374.3	47	0.51
MAB_3719c	-	Putative cholesterol oxidase ChoD	28	128.6	164.7	0.36	10802.9	13836.4	36.1	0.51
MAB_4520c	-	Putative two-component system sensor kinase	15	53	189.9	1.84	2386.9	8543.79	136.8	0.51
MAB_4599c	-	Putative Mce family protein	18	47.2	83.9	0.83	2550.3	4532.6	36.7	0.51
MAB_4639	-	Putative Na+/solute symporter	44	42	62.9	0.58	5550.5	8306.89	20.9	0.51
MAB_0090c	-	Probable oxidoreductase EphD	10	79.8	152.6	0.93	2395.4	4577.14	72.7	0.52
MAB_0208	-	Putative MarR-family transcriptional regulator	8	580.4	845.6	0.54	13930.3	20294.3	265.2	0.52
MAB_0429	-	Putative oligopeptide ABC transporter, ATP-binding protein	28	78.4	18.3	-2.1	6588.1	1540.39	-60.1	0.52
MAB_0613	-	Putative cytochrome P450	15	38.4	76.1	0.99	1727.7	3424.37	37.7	0.52
MAB_0738	-	Putative AraC-family transcriptional regulator	11	470.6	329	-0.52	15528.6	10856.4	-141.6	0.52
MAB_0768	-	Conserved hypothetical protein	7	169.8	238	0.49	3564.9	4997.54	68.2	0.52
MAB_0817	-	Putative aldehyde dehydrogenase	23	59.5	82.2	0.47	4103.9	5673.07	22.7	0.52
MAB_0828	-	Hypothetical protein MAB_0828	33	84.2	35.9	-1.23	8339	3554.68	-48.3	0.52
MAB_1182	-	Conserved hypothetical protein	5	40.6	17.4	-1.22	609	261.41	-23.2	0.52
MAB_1233c	-	Conserved hypothetical protein	7	253.5	172.8	-0.55	5323.4	3628.63	-80.7	0.52
MAB_1239	-	Probable PhoH-like protein PhoH2 (phosphate starvation-inducible protein PsiH)	14	234.6	152.5	-0.62	9852	6404.77	-82.1	0.52
MAB_1333	-	Conserved hypothetical protein	11	16.4	40.2	1.3	540.4	1327.49	23.8	0.52
MAB_1362	-	Probable alternative RNA polymerase sigma factor	18	44.7	24.2	-0.88	2415	1308.78	-20.5	0.52
MAB_1468c	-	Putative glucanase GlgE	38	0.1	0	-0.16	13.7	0	-0.1	0.52
MAB_1551c	-	Hypothetical protein MAB_1551c	18	208.5	128.7	-0.7	11258.6	6949.14	-79.8	0.52
MAB_1926	-	Putative transcriptional regulatory protein PrrA	11	43.2	21.3	-1.02	1424	702.5	-21.9	0.52
MAB_2070c	-	Putative transcriptional regulator	9	592.3	930.8	0.65	15991.2	25130.8	338.5	0.52
MAB_2094	-	Hypothetical protein MAB_2094	4	231.2	26.4	-3.13	2774.2	316.29	-204.8	0.52
MAB_2297	-	Probable methyltransferase	6	32.7	56.9	0.8	589.3	1023.62	24.1	0.52
MAB_2420c	-	Conserved hypothetical protein	11	61.6	112.3	0.87	2033.8	3707.34	50.7	0.52
MAB_2563	-	Conserved hypothetical protein	11	229.3	145.3	-0.66	7566.7	4795.09	-84	0.52
MAB_2679	-	Conserved hypothetical protein	17	420.3	170.4	-1.3	21435.6	8692.31	-249.9	0.52
MAB_3176c	-	Conserved hypothetical protein	10	85.5	139.8	0.71	2563.7	4192.93	54.3	0.52
MAB_3296	-	Conserved hypothetical protein (pyridoxamine 5\'-phosphate oxidase-related	7	190.3	106.6	-0.84	3995.4	2238.87	-83.6	0.52
MAB_3565	-	Putative transcriptional regulator, TetR family	9	32.9	17.4	-0.92	888.1	470.7	-15.5	0.52
MAB_3666	-	Hypothetical protein MAB_3666	3	224.1	9.4	-4.57	2016.9	84.94	-214.7	0.52
MAB_3847	-	Conserved hypothetical protein	17	131.9	212.2	0.69	6729	10824	80.3	0.52
MAB_3902c	-	Conserved hypothetical protein	31	79	110.6	0.48	7349.2	10285.4	31.6	0.52
MAB_3982	-	Conserved hypothetical protein	8	17	5.2	-1.72	409	123.73	-11.9	0.52
MAB_4086	-	Possible TetR-family transcriptional regulator	19	114.3	74.9	-0.61	6515.5	4270.29	-39.4	0.52
MAB_4089c	-	Putative transcriptional regulator, TetR family	17	926.9	1166.7	0.33	47269.8	59503	239.9	0.52
MAB_4243c	-	Conserved hypothetical protein (Rhodanese-like)	4	135.9	276.7	1.03	1631.2	3320.85	140.8	0.52
MAB_4277	-	Luciferase-like monooxygenase superfamily	20	289.8	211.6	-0.45	17385.7	12694.3	-78.2	0.52
MAB_4320c	-	Putative transcriptional regulator, TetR family	9	262.9	571	1.12	7098.5	15417.6	308.1	0.52
MAB_4375	-	Putative 4-hydroxy-2-oxovalerate aldolase	21	51	35.3	-0.53	3211.8	2220.82	-15.7	0.52
MAB_4379c	-	MaoC-like dehydratase	7	72.1	139.9	0.96	1513.6	2938.48	67.9	0.52
MAB_4410c	-	PEP phosphonomutase and related enzymes	6	26.7	55.9	1.07	480.1	1005.71	29.2	0.52
MAB_4453c	-	Conserved hypothetical protein (DGPF family)	6	413.6	187.5	-1.14	7443.9	3374.9	-226.1	0.52
MAB_4552	-	Conserved hypothetical protein	28	295.5	379.6	0.36	24823.1	31883.2	84	0.52
MAB_4619	-	Probable citrate synthase	23	28.2	18.2	-0.63	1944.8	1254.51	-10	0.52
MAB_4756c	-	Monooxygenase, FAD-binding	21	426.5	309.9	-0.46	26872.5	19523.3	-116.7	0.52
MAB_4896c	rplI	50S ribosomal protein L9	5	247	185	-0.42	3705.3	2774.6	-62	0.52
MAB_4916c	-	Putative dihydrolipoamide acyltransferase component	18	533.7	371.6	-0.52	28820	20065.3	-162.1	0.52
MAB_0314c	-	Possible transcriptional regulator, TetR family	12	485.6	355.5	-0.45	17480.5	12797.1	-130.1	0.53
MAB_0356c	-	Conserved hypothetical protein	13	12.2	24.9	1.03	474.9	971.57	12.7	0.53
MAB_0605c	-	Putative CoA-transferase alpha subunit	14	199.5	129.2	-0.63	8377.6	5425.02	-70.3	0.53
MAB_0718c	-	NAD-dependent epimerase/dehydratase	18	145.9	116.2	-0.33	7877.9	6276.57	-29.7	0.53
MAB_0774c	-	Hypothetical protein MAB_0774c	10	418	601.6	0.53	12538.6	18049.4	183.7	0.53
MAB_0819	-	Hypothetical carbon-nitrogen hydrolase family protein	17	275.8	177.6	-0.64	14067.5	9057.25	-98.2	0.53
MAB_0896c	-	Putative pyruvate dehydrogenase E1 component, beta subunit	21	16.6	30.1	0.86	1045.9	1895.64	13.5	0.53
MAB_0947c	-	Putative luciferase	15	74.3	41.9	-0.83	3345.7	1884.39	-32.5	0.53
MAB_1048c	-	Probable class II aldolase	8	206.3	95.8	-1.11	4951.9	2298.74	-110.5	0.53
MAB_1372	-	Probable sugar ABC transporter, sugar-binding protein LpqY	19	39.6	74.6	0.91	2259.7	4249.96	34.9	0.53
MAB_1927	-	Putative sensor-type histidine kinase PrrB	12	7.9	4.6	-0.79	284.2	163.96	-3.3	0.53
MAB_2109	-	Putative phosphoglycerate/bisphosphoglycerate mutase	7	107.2	169	0.66	2251	3548.31	61.8	0.53
MAB_2167	-	Putative 3-oxoacyl-ACP synthase III	19	98.9	136.3	0.46	5639.4	7770.14	37.4	0.53
MAB_2281	-	Conserved hypothetical protein	14	58.9	260.2	2.14	2473.4	10927	201.3	0.53
MAB_2565c	-	Putative transcriptional regulator, ArsR family	2	82.4	39.7	-1.05	494.5	238.49	-42.7	0.53
MAB_2571c	-	Probable membrane protein, MmpL family	15	222.1	160	-0.47	9993.9	7201.06	-62.1	0.53
MAB_2665c	-	Inositol monophosphatase family protein	13	31.9	20.4	-0.65	1244.2	794.89	-11.5	0.53
MAB_2698c	-	Putative RarD protein	22	164.5	140.9	-0.22	10858.1	9302.19	-23.6	0.53
MAB_2803c	-	Methionine import ATP-binding protein metN	14	124.4	94.3	-0.4	5225.5	3960.34	-30.1	0.53
MAB_3164c	-	Methionine aminopeptidase (MAP)	13	62	89.7	0.53	2419.7	3499.77	27.7	0.53
MAB_3205c	-	Conserved hypothetical protein (siderophore-interacting?)	14	79.9	137.5	0.78	3355.1	5775.85	57.6	0.53
MAB_3533c	-	Putative cobyrinic acid a,c-diamide synthase	10	40.1	25.9	-0.63	1203.3	776.05	-14.2	0.53
MAB_3673	-	Probable succinate dehydrogenase (cytochrome b-556 subunit) SdhC	11	11.8	0.9	-3.7	389.1	29.95	-10.9	0.53
MAB_4146c	-	Hypothetical MCE-family protein	10	279	207.7	-0.43	8368.9	6229.64	-71.3	0.53
MAB_4159	-	Probable acyl-CoA dehydrogenase	14	50.2	25.2	-1	2108.4	1057.72	-25	0.53
MAB_4371	-	Putative alcohol dehydrogenase	17	45.5	69.4	0.61	2322.9	3538.72	23.8	0.53
MAB_4486	-	3-hydroxyisobutyrate dehydrogenase	8	296.6	463.8	0.64	7118.8	11130.9	167.2	0.53
MAB_4583c	-	Hypothetical protein MAB_4583c	3	1.3	16.6	3.63	12.1	149.53	15.3	0.53
MAB_4867c	-	Probable dCTP deaminase/DeoxyUTP pyrophosphatase	44	493.4	557.2	0.18	65123.8	73551.8	63.8	0.53
MAB_4872	-	Hypothetical protein MAB_4872	12	651.3	788.4	0.28	23447.2	28382	137.1	0.53
MAB_4885	-	Conserved hypothetical protein	7	606.7	281.4	-1.11	12740.7	5909.14	-325.3	0.53
MAB_0044	-	Conserved hypothetical protein	13	612.1	821.6	0.42	23870.9	32040.9	209.5	0.54
MAB_0056c	-	ATP-dependent helicase HrpA	71	102.3	86.6	-0.24	21791.3	18450.3	-15.7	0.54
MAB_0085c	-	Putative transcriptional regulator	8	243.7	107.2	-1.18	5848.6	2573.96	-136.4	0.54
MAB_0122	-	Conserved hypothetical protein	23	409.6	234.5	-0.8	28261.7	16180	-175.1	0.54
MAB_0239	-	Hypothetical protein MAB_0239	7	659.1	991.2	0.59	13841	20815.9	332.1	0.54
MAB_0264	-	Possible osmoprotectant (glycine betaine/ carnitine/choline/l-proline) ABC transporter ProZ	13	89.1	133.4	0.58	3474	5203.97	44.4	0.54
MAB_0287	-	Probable fatty-acid-CoA ligase FadD	25	38.1	24.7	-0.63	2856.6	1851.7	-13.4	0.54
MAB_0357c	-	Conserved hypothetical protein	10	257	379.2	0.56	7709.8	11377.4	122.3	0.54
MAB_0425c	-	Acetyl-CoA synthetase	31	322.1	376.8	0.23	29956.4	35040.8	54.7	0.54
MAB_0565c	-	Hypothetical protein MAB_0565c	6	626.2	871.9	0.48	11272.1	15695.1	245.7	0.54
MAB_0617	-	Conserved hypothetical protein	3	74.5	125.5	0.75	670.6	1129.35	51	0.54
MAB_0709	-	Conserved hypothetical protein	8	79.6	45.8	-0.8	1909.6	1098.9	-33.8	0.54
MAB_0851	-	Probable fatty oxidation protein FadB	19	76.5	56.2	-0.45	4363.1	3204.18	-20.3	0.54
MAB_0919	-	Conserved hypothetical protein	24	38.7	57.9	0.58	2784.9	4167.73	19.2	0.54
MAB_1018c	-	Probable glycosyl transferase	16	65.3	106.6	0.71	3136.1	5117.38	41.3	0.54
MAB_1126c	-	Putative sigma factor	16	203.2	9.9	-4.35	9755.7	477.06	-193.3	0.54
MAB_1259c	-	Conserved hypothetical protein	3	690.3	405	-0.77	6212.9	3644.66	-285.4	0.54
MAB_1284c	-	Conserved hypothetical protein	26	437.4	523.4	0.26	34115.4	40825.3	86	0.54
MAB_1512	-	Probable fatty acid synthase Fas	80	0	0	0.02	0	4.1	0	0.54
MAB_1915	-	Probable fatty-acid-coa ligase FadD	28	123.1	86.6	-0.51	10339.4	7274.26	-36.5	0.54
MAB_2121c	-	Putative phenyloxazoline synthase MbtB/ thioesterase	14	106.7	61.6	-0.79	4480.7	2586.83	-45.1	0.54
MAB_2163	-	Probable RNA polymerase sigma-70 factor, ECF subfamily	8	195.6	137.7	-0.51	4694.2	3304.75	-57.9	0.54
MAB_2166	-	Conserved hypothetical protein	21	143.4	208.3	0.54	9033	13125	65	0.54
MAB_2198c	-	Probable cobalamin biosynthesis protein CobI	28	92	72.4	-0.34	7724.7	6083.01	-19.5	0.54
MAB_2231c	-	Hypothetical PE family protein	3	0.5	0.2	-1.48	4.4	1.59	-0.3	0.54
MAB_2232c	-	Putative FtsK/SpoIIIE family protein	60	2	0.9	-1.14	360.2	163.88	-1.1	0.54
MAB_2401	-	Conserved hypothetical protein	10	50.5	29.1	-0.79	1514.2	874.46	-21.3	0.54
MAB_2501	-	Conserved hypothetical protein	4	275.5	532.6	0.95	3306	6391.52	257.1	0.54
MAB_2620	-	Hypothetical conserved membrane protein	19	20.1	31.7	0.66	1146.7	1808	11.6	0.54
MAB_2806	-	Lipoprotein LprG precursor (27 kDa lipoprotein)	3	156.7	319.9	1.03	1410.4	2878.75	163.1	0.54
MAB_2973c	-	Putative methyltransferase	10	789.3	1017.1	0.37	23679	30514.1	227.8	0.54
MAB_3030c	-	Conserved hypothetical protein	11	308.2	212.9	-0.53	10170.3	7024.87	-95.3	0.54
MAB_3235c	-	Hypothetical protein MAB_3235c	1	310.8	190	-0.71	932.5	569.9	-120.9	0.54
MAB_3522c	-	Probable nitrite reductase	37	116.1	162.1	0.48	12885.7	17993.7	46	0.54
MAB_3639	-	Putative luciferase-like protein	12	58.7	103.3	0.82	2112.8	3717.06	44.6	0.54
MAB_4008c	-	Conserved hypothetical protein	9	207.9	326.2	0.65	5613.4	8808.45	118.3	0.54
MAB_4047c	-	Sensory transduction protein RegX3	9	65.8	39.7	-0.73	1776.6	1072.32	-26.1	0.54
MAB_4105c	-	Methyltransferase MtfD	19	73.6	55.9	-0.4	4197.4	3188.6	-17.7	0.54
MAB_4142c	-	Conserved hypothetical protein	24	67	117	0.81	4820.9	8423.84	50	0.54
MAB_4475	-	Conserved hypothetical protein	32	14.7	5.7	-1.37	1409.4	545.43	-9	0.54
MAB_4611c	-	Putative transcriptional regulator	13	123.1	259.8	1.08	4800.7	10131.6	136.7	0.54
MAB_4665c	-	Putative short-chain dehydrogenase/reductase	9	405.2	282.3	-0.52	10941.5	7622.47	-122.9	0.54
MAB_4871	-	Conserved hypothetical protein	1	123.2	204.6	0.73	369.7	613.78	81.4	0.54
MAB_0093	-	Conserved hypothetical protein	22	376.3	315.5	-0.25	24836.4	20822.4	-60.8	0.55
MAB_0263	-	Possible osmoprotectant (glycine betaine/ carnitine/choline/l-proline) ABC transporter ProW	12	29.2	48.7	0.74	1051.5	1754.04	19.5	0.55
MAB_0480	-	Conserved hypothetical protein (NmrA-like)	29	150.1	327.3	1.12	13060.7	28476.7	177.2	0.55
MAB_0590c	-	Conserved hypothetical protein	37	186.3	142.9	-0.38	20682.5	15857.2	-43.5	0.55
MAB_0826c	-	Possible esterase LipW	17	403.3	536.8	0.41	20567.1	27374.8	133.5	0.55
MAB_0834	-	Putative enoyl-CoA hydratase/isomerase	13	65.7	94.7	0.53	2562.2	3691.68	29	0.55
MAB_0850	-	Probable acyl-coa thiolase FadA	11	55	39.9	-0.46	1814.9	1317.47	-15.1	0.55
MAB_0870c	-	Putative molybdenum cofactor biosynthesis protein D2 (MoaD2) / thiamineS	2	1625.8	2221.7	0.45	9754.5	13330.4	596	0.55
MAB_0885c	-	Hypothetical lipoprotein lpqH precursor	5	57.5	28.4	-1.02	862.2	426.39	-29.1	0.55
MAB_0978	-	Hypothetical protein MAB_0978	15	357.8	276.4	-0.37	16102.2	12439.7	-81.4	0.55
MAB_1045	-	Conserved hypothetical protein	8	177.2	88.5	-1	4252.6	2123.49	-88.7	0.55
MAB_1068c	-	Conserved hypothetical protein	6	1389.4	2330.1	0.75	25010	41942.7	940.7	0.55
MAB_1109c	-	Putative transcriptional regulator, AraC family	14	317.6	241.6	-0.39	13340.7	10145.5	-76.1	0.55
MAB_1110	-	Conserved hypothetical protein	11	114.3	173.4	0.6	3772.3	5722.94	59.1	0.55
MAB_1195	-	Probable cystathionine beta-synthase	24	62.9	193.9	1.62	4526.9	13962.2	131	0.55
MAB_1429	-	Putative permease of the major facilitator superfamily	17	59.4	40	-0.57	3030.2	2040.46	-19.4	0.55
MAB_1580	-	Trigger factor (TF)	6	76.2	48.1	-0.66	1370.8	865.88	-28.1	0.55
MAB_1657c	-	Conserved hypothetical protein	2	599.8	253.1	-1.24	3598.5	1518.46	-346.7	0.55
MAB_1951c	-	Conserved hypothetical protein (phosphoesterase?)	43	50.5	79.4	0.65	6518.8	10241.7	28.9	0.55
MAB_1988c	-	Probable serine/threonine protein kinase	23	0.1	0.2	0.74	6.4	10.76	0.1	0.55
MAB_2020c	-	Possible bifunctional enzyme HhdD isomerase + cyclase/dehydrase	13	64.6	94.7	0.55	2519.5	3693.8	30.1	0.55
MAB_2239	-	Putative GntR-family transcriptional regulator	14	12.5	7.9	-0.66	526.7	333.56	-4.6	0.55
MAB_2292c	-	Conserved hypothetical protein	19	105.1	69.2	-0.6	5990.8	3945.37	-35.9	0.55
MAB_2346	-	Conserved hypothetical protein	10	119.8	62.2	-0.95	3593	1865.91	-57.6	0.55
MAB_2380c	-	Putative transcriptional regulator, TetR family	8	40	54.7	0.45	960.6	1312.69	14.7	0.55
MAB_2384	-	Conserved hypothetical protein	5	98.1	149.9	0.61	1471.9	2248.59	51.8	0.55
MAB_2415c	-	Conserved hypothetical protein (penicillinase repressor?)	2	116.3	22.3	-2.38	698.1	134.09	-94	0.55
MAB_2558	-	Putative carboxylate-amine ligase	20	78.5	58.6	-0.42	4711.3	3513.21	-20	0.55
MAB_2596c	-	Conserved hypothetical protein	10	317.1	244.7	-0.37	9512.8	7342.33	-72.3	0.55
MAB_2798c	-	Conserved hypothetical protein	13	387	294.4	-0.39	15093.2	11483	-92.6	0.55
MAB_2961	-	Putative menaquinone biosynthesis methyltransferase	5	45.9	73.4	0.68	688.9	1101.41	27.5	0.55
MAB_3082	-	Conserved hypothetical protein	21	47.7	72	0.59	3004.3	4534.38	24.3	0.55
MAB_3340	-	Probable sensor histidine kinase	17	138.7	92.8	-0.58	7072.3	4731.55	-45.9	0.55
MAB_3361	-	Putative transcriptional regulator, LuxR family	31	57.3	40	-0.52	5326.3	3720.43	-17.3	0.55
MAB_3470c	-	Probable acetolactate synthase large subunit IlvB	33	151.3	124.5	-0.28	14982.5	12329.5	-26.8	0.55
MAB_3494c	-	Conserved hypothetical protein	3	84.8	129.8	0.61	762.8	1167.89	45	0.55
MAB_3592c	-	Putative medium-chain acyl-CoA ligase	24	115.1	85.3	-0.43	8286.8	6139.71	-29.8	0.55
MAB_3645	-	Putative reductase	7	73.4	24.8	-1.56	1540.6	521.84	-48.5	0.55
MAB_3736c	-	Conserved hypothetical protein	10	13.6	2.5	-2.47	409.4	74.15	-11.2	0.55
MAB_3900c	-	Conserved hypothetical protein	7	179.6	278.8	0.63	3772.3	5854.75	99.2	0.55
MAB_3948	-	Conserved hypothetical protein	11	118.8	41.7	-1.51	3918.8	1376.38	-77	0.55
MAB_4002c	-	Putative acyltransferase	18	255.8	175.1	-0.55	13812.5	9455.32	-80.7	0.55
MAB_4084c	-	Possible transcriptional regulator	12	228.1	348	0.61	8211.9	12527.8	119.9	0.55
MAB_4120c	-	Probable aldo/keto reductase	27	73.9	112.2	0.6	5989	9091.33	38.3	0.55
MAB_4173	-	Possible oxidoreductase	18	78.5	52.4	-0.58	4238.1	2829.96	-26.1	0.55
MAB_4280c	-	Conserved hypothetical protein	8	103.9	195.5	0.91	2494.3	4691.17	91.5	0.55
MAB_4316	-	Hypothetical protein MAB_4316	6	139.4	82.5	-0.76	2509.9	1485.67	-56.9	0.55
MAB_4594c	-	Putative Mce family protein	19	95.1	62.4	-0.61	5422.5	3554.92	-32.8	0.55
MAB_4622c	-	Conserved hypothetical protein	13	104.9	39.4	-1.41	4089.6	1535.13	-65.5	0.55
MAB_4702c	-	Conserved hypothetical protein	8	72.4	30.5	-1.25	1737	732.05	-41.9	0.55
MAB_4774c	-	Hypothetical protein MAB_4774c	6	81	119.7	0.56	1458.1	2154.37	38.7	0.55
MAB_4801	-	Possible twin-arginine translocation pathway	11	504.1	701.9	0.48	16634.5	23161.1	197.8	0.55
MAB_4911c	-	Probable acyl-CoA dehydrogenase FadE	24	194.5	128.9	-0.59	14006.7	9280.51	-65.6	0.55
MAB_0299	-	Putative amidohydrolase (aminocarboxymuconate-semialdehyde decarboxylase)	17	184	242.2	0.4	9385.4	12354.6	58.2	0.56
MAB_0342c	-	Putative nitroreductase family protein	9	431.4	516.4	0.26	11647.7	13942	85	0.56
MAB_0483c	-	Putative transcriptional regulator, TetR family	12	285.8	386	0.43	10289.2	13894.2	100.1	0.56
MAB_0585	-	Possible 2,3-dihydroxybiphenyl 1,2-dioxygenase	12	60.2	41.2	-0.55	2167.2	1484.11	-19	0.56
MAB_0645c	-	Conserved hypothetical protein	26	14	22.6	0.69	1090.9	1763.62	8.6	0.56
MAB_0671	-	Conserved hypothetical protein	6	146.2	236.3	0.69	2631.3	4254.12	90.2	0.56
MAB_0846	-	Putative lipase/esterase	13	487.5	657.6	0.43	19012.6	25644.9	170.1	0.56
MAB_0895c	-	Putative dihydrolipoamide s-acetyltransferase component of pyruvate dehydrogenase complex E2	19	36.2	59.5	0.72	2060.8	3388.88	23.3	0.56
MAB_0920	-	Putative repressor in the phenylacetic acid catabolism	15	48.5	77.8	0.68	2182.6	3502.85	29.3	0.56
MAB_0940	-	Conserved hypothetical membrane protein	11	186	151.4	-0.3	6137.6	4996.5	-34.6	0.56
MAB_0983c	-	Probable alcohol dehydrogenase, zinc-containing	21	161.7	117.8	-0.46	10188.2	7420.32	-43.9	0.56
MAB_1278	-	Conserved hypothetical protein	15	137.9	205.3	0.57	6206.1	9237.79	67.4	0.56
MAB_1538	-	Conserved hypothetical protein	24	157.2	192.9	0.3	11319.9	13889.1	35.7	0.56
MAB_1541	-	Bacteriophage protein	20	76	118.1	0.64	4560.8	7085.26	42.1	0.56
MAB_1562	-	Conserved hypothetical protein	10	123.1	74.4	-0.73	3692.3	2233.46	-48.6	0.56
MAB_2032	-	Probable 3-oxoacyl	25	119.9	83.5	-0.52	8992.1	6265.13	-36.4	0.56
MAB_2046	-	Possible transcriptional regulator, TetR family	8	492.9	363.3	-0.44	11830.2	8719.11	-129.6	0.56
MAB_2259	-	Putative O-methyltransferase	19	16.9	5.3	-1.66	961.3	303.25	-11.5	0.56
MAB_2356	-	Conserved hypothetical protein	6	14.9	27.4	0.88	268.1	493.14	12.5	0.56
MAB_2390	-	Hypothetical protein MAB_2390	5	369.2	243.9	-0.6	5538.3	3659.14	-125.3	0.56
MAB_2465c	-	Putative enoyl-coa hydratase/isomerase family	10	322.8	133.5	-1.27	9684.3	4005.27	-189.3	0.56
MAB_2992c	-	Conserved hypothetical protein	20	13.6	20.4	0.59	813.7	1226.15	6.9	0.56
MAB_3057	-	Conserved hypothetical protein	11	15.9	39.1	1.3	523.1	1290.4	23.3	0.56
MAB_3209c	-	Hypothetical protein MAB_3209c	5	192.3	87.9	-1.13	2884.8	1318.86	-104.4	0.56
MAB_3212c	-	Conserved hypothetical protein	14	51.6	86	0.74	2166.9	3613.54	34.4	0.56
MAB_3316	-	Probable cytochrome P450	26	16.6	28.8	0.79	1298.4	2243.04	12.1	0.56
MAB_3428c	-	Probable RNA polymerase sigma-C factor	7	98.5	180.5	0.87	2067.7	3789.46	82	0.56
MAB_3528c	-	Conserved hypothetical protein	4	106.5	208.8	0.97	1277.5	2505.64	102.3	0.56
MAB_3536	-	Putative acetyltransferase	14	61.4	33	-0.9	2579.1	1384.47	-28.4	0.56
MAB_3581c	-	Conserved hypothetical protein	7	83.5	53.4	-0.65	1754	1121.23	-30.1	0.56
MAB_3623	-	Probable transcriptional regulatory, AraC family	10	264.8	168.2	-0.65	7944.9	5046.08	-96.6	0.56
MAB_3730c	-	Hypothetical protein MAB_3730c	4	79.8	420.8	2.4	957.2	5049.68	341	0.56
MAB_4072c	-	Conserved hypothetical protein	19	78.1	114.9	0.56	4451.3	6549.34	36.8	0.56
MAB_4268c	-	Hypothetical protein MAB_4268c	5	25.7	48.1	0.9	386.1	721.94	22.4	0.56
MAB_4357c	-	Putative monooxygenase	40	65.7	49.7	-0.4	7879.3	5958.85	-16	0.56
MAB_4407c	-	Putative alkylhydroperoxidase AhpD	6	140.7	77.2	-0.87	2532.5	1390.08	-63.5	0.56
MAB_4467	-	Hypothetical protein MAB_4467	11	318.8	236.3	-0.43	10519.2	7799.22	-82.4	0.56
MAB_4642c	-	Conserved hypothetical protein (putative alanine racemase)	33	176.1	212.2	0.27	17432.4	21006.7	36.1	0.56
MAB_4708c	-	Putative glyoxalase/bleomycin resistance protein	7	66.1	95.2	0.53	1387.4	1999.57	29.2	0.56
MAB_4713	-	Similarity with Glyoxalase/Bleomycin resistance protein	9	88.2	116.5	0.4	2380.7	3145.36	28.3	0.56
MAB_4805	-	Beta-lactamase-like hypothetical protein	26	208.3	251.6	0.27	16248.5	19627.2	43.3	0.56
MAB_0099	-	Probable monooxygenase	42	365.1	316.1	-0.21	45998.5	39831	-48.9	0.57
MAB_0131c	-	Conserved hypothetical protein	11	399.2	325	-0.3	13172	10723.5	-74.2	0.57
MAB_0278c	-	Putative glutamyl-tRNA synthetase or glutamyl-Q tRNA(Asp) synthetase	24	120.9	93.3	-0.37	8703.7	6716.47	-27.6	0.57
MAB_0309	-	DNA polymerase III, subunit gamma/tau	24	3.2	1.5	-1.08	228.6	108.01	-1.7	0.57
MAB_0355	-	Probable ammonium transporter	25	83.2	113.5	0.45	6237.7	8509.44	30.3	0.57
MAB_0383c	-	Putative transcriptional regulator, PadR-like	6	16.7	12.9	-0.37	300.6	232.9	-3.8	0.57
MAB_0386c	-	Conserved hypothetical membrane protein	7	17.1	38.5	1.17	359	809.11	21.4	0.57
MAB_0450c	-	Putative ABC transport system membrane protein	19	75.5	130.3	0.79	4305.9	7427.58	54.8	0.57
MAB_0451c	-	Possible cysteine synthase	22	193.1	238.9	0.31	12741.8	15769.4	45.9	0.57
MAB_0499	-	Putative TetR-family transcriptional regulator	6	150.4	223.3	0.57	2707.4	4019.8	72.9	0.57
MAB_0514	-	Probable oxidoreductase EphD	16	193.4	154.1	-0.33	9281.3	7396.22	-39.3	0.57
MAB_0523	-	Hypoxanthine phosphoribosyltransferase (HPT)	10	7.1	4	-0.82	212.6	120.55	-3.1	0.57
MAB_0532	-	Hypothetical protein MAB_0532	9	374	275.4	-0.44	10097.1	7435.1	-98.6	0.57
MAB_0548c	-	Putative iron compound ABC transporter, ATP-binding protein	14	137.7	99	-0.48	5781.4	4157.52	-38.7	0.57
MAB_0685	-	Possible aspartate aminotransferase AspB	27	89.6	58.1	-0.63	7257.8	4704.84	-31.5	0.57
MAB_0730c	-	Conserved hypothetical protein (glycine cleavage T-protein aminomethyl transferase?)	12	9.5	18.3	0.94	342.8	659.07	8.8	0.57
MAB_0812	-	Putative transcriptional regulator, IclR	16	2.3	5.5	1.29	109	265.8	3.3	0.57
MAB_0933	-	Probable pyridoxamine 5\'-phosphate oxidase PdxH	8	159.7	239.2	0.58	3832.2	5740.46	79.5	0.57
MAB_0938c	-	Probable conserved polyketide synthase associated protein PapA3	31	610.3	671.3	0.14	56762	62427	60.9	0.57
MAB_1194	-	Putative lipase LipU	14	350.3	104.1	-1.75	14713.8	4372.28	-246.2	0.57
MAB_1197	-	Probable cystathionine gamma-synthase (CGS)	14	22.8	15	-0.6	958	630.75	-7.8	0.57
MAB_1210c	-	Putative short chain dehydrogenase/reductase	13	38.7	56.6	0.55	1508.5	2205.88	17.9	0.57
MAB_1235	-	Conserved hypothetical protein	23	158.1	125.7	-0.33	10911.3	8672.61	-32.4	0.57
MAB_1371	-	Conserved hypothetical transmembrane protein	9	131.8	86.4	-0.61	3559.8	2332.8	-45.4	0.57
MAB_1415c	-	Probable ABC transporter, ATP-binding protein	33	53.9	34.5	-0.64	5332.3	3411.61	-19.4	0.57
MAB_1477	-	Conserved hypothetical protein (peptidase?)	13	156.3	116	-0.43	6094.8	4522.25	-40.3	0.57
MAB_1522	-	Putative two-component system response regulator LuxR	10	580.3	342.1	-0.76	17408.1	10263.5	-238.2	0.57
MAB_1534	-	Conserved hypothetical protein	10	151.8	101	-0.59	4555.3	3029.51	-50.9	0.57
MAB_1550	-	Probable lipoprotein LppI	12	36.3	61	0.75	1307.4	2197.51	24.7	0.57
MAB_1569	-	Conserved hypothetical protein	9	217.2	295.2	0.44	5863.2	7969.37	78	0.57
MAB_1614	-	Hypothetical protein MAB_1614	7	42	15	-1.49	882.2	315.08	-27	0.57
MAB_1875c	-	Putative hydrolase (alpha/beta fold)	11	5.3	2.2	-1.28	175.6	72.51	-3.1	0.57
MAB_2377	-	Hypothetical protein MAB_2377	26	172.7	231.9	0.43	13471.1	18086.2	59.2	0.57
MAB_2541c	-	Probable transcriptional regulatory protein TetR	10	16.1	27.4	0.76	484.1	820.78	11.2	0.57
MAB_2807	-	Major facilitator superfamily MFS_1	21	103.4	148.4	0.52	6512.3	9347.34	45	0.57
MAB_2931c	-	Conserved hypothetical protein	10	138.5	57.5	-1.27	4155.3	1724.38	-81	0.57
MAB_2966c	-	Possible hemoglobine-related protein HMP	7	0.1	4.1	6.11	1.2	86.25	4	0.57
MAB_3276	-	Hypothetical protein MAB_3276	26	76.6	55.6	-0.46	5973.5	4333.69	-21	0.57
MAB_3297	-	Hypothetical protein MAB_3297	4	175.4	111	-0.66	2105	1331.45	-64.5	0.57
MAB_3338c	-	Hypothetical protein MAB_3338c	5	47.9	3.6	-3.74	718.1	53.93	-44.3	0.57
MAB_3416	-	Probable membrane transport protein	28	501.3	412.3	-0.28	42109	34632.8	-89	0.57
MAB_3530c	-	Conserved hypothetical protein	13	85.6	128.8	0.59	3337.3	5022.36	43.2	0.57
MAB_3548c	-	Putative fatty acid desaturase	16	244.8	183.6	-0.42	11751.3	8811.99	-61.2	0.57
MAB_3636c	-	Probable acyl-CoA dehydrogenase	24	158	131.9	-0.26	11372.8	9498.94	-26	0.57
MAB_3707c	-	Hypothetical protein MAB_3707c	10	78.9	138.1	0.81	2366.3	4144.28	59.3	0.57
MAB_3768c	-	tRNA pseudouridine synthase A	17	1.1	0.6	-0.93	54.2	28.42	-0.5	0.57
MAB_4012c	-	Conserved hypothetical protein	10	0.7	1.7	1.29	21	51.2	1	0.57
MAB_4054c	-	Conserved hypothetical protein (pyridoxamine 5\'-phosphate oxidase?)	13	184.1	135.6	-0.44	7179.4	5287.89	-48.5	0.57
MAB_4114	-	Conserved hypothetical protein	9	277.9	212.9	-0.38	7502.2	5747.51	-65	0.57
MAB_4153c	-	Hypothetical MCE-family protein	25	135.9	91.7	-0.57	10191.8	6878.38	-44.2	0.57
MAB_4155c	-	Conserved hypothetical protein	9	345.3	248.8	-0.47	9321.9	6717.46	-96.5	0.57
MAB_4167	-	Conserved hypothetical protein	21	132.3	100.8	-0.39	8332	6350.34	-31.5	0.57
MAB_4220c	-	Hypothetical protein MAB_4220c	6	91.2	127.1	0.48	1641	2287.71	35.9	0.57
MAB_4289	-	Conserved hypothetical protein	4	155.6	44	-1.82	1867.3	527.65	-111.6	0.57
MAB_4353	-	Conserved hypothetical protein	9	76.5	130.1	0.77	2064.4	3511.75	53.6	0.57
MAB_4414	-	Putative NAD-binding protein (D-isomer specific 2-hydroxyacid dehydrogenase?)	18	270.5	332	0.3	14606.4	17925.7	61.5	0.57
MAB_4466	-	Conserved hypothetical protein	19	22	57.3	1.38	1252.4	3266.64	35.3	0.57
MAB_4543c	-	Conserved hypothetical protein	8	199.1	314.7	0.66	4779.1	7553.69	115.6	0.57
MAB_4546c	-	Putative TetR-family transcriptional regulator	13	331	251.1	-0.4	12908.5	9791.48	-79.9	0.57
MAB_4557c	-	LemA family protein	9	8.5	4.6	-0.89	228.8	123.53	-3.9	0.57
MAB_4788c	-	Conserved hypothetical protein	10	232.4	155.4	-0.58	6971.7	4663.5	-76.9	0.57
MAB_4858	-	Penicillinase repressor	4	175.6	277.9	0.66	2106.8	3335.24	102.4	0.57
MAB_4908c	-	Putative luciferase-like oxidoreductase	8	230.1	351.5	0.61	5521.9	8435.47	121.4	0.57
MAB_4941	-	Thioredoxin (Trx)	3	20.1	32.6	0.7	180.8	293.56	12.5	0.57
MAB_0072c	-	Putative short chain dehydrogenase/reductase	11	170.8	234.5	0.46	5635.5	7738.16	63.7	0.58
MAB_0167	-	Putative hydrolase	15	78.2	103.6	0.41	3518.4	4664.22	25.5	0.58
MAB_0186c	-	Probable arabinosyltransferase A	48	70.6	5.5	-3.68	10164	795.2	-65.1	0.58
MAB_0214c	-	Conserved hypothetical protein (OsmC-like)	11	136.1	87.7	-0.63	4491.7	2894.71	-48.4	0.58
MAB_0215	-	Possible transcriptional regulator	7	522.9	377.2	-0.47	10980.8	7921.16	-145.7	0.58
MAB_0312c	-	Enolase (Eno)	23	210	163	-0.37	14490.7	11245.5	-47	0.58
MAB_0465	-	Hypothetical protein MAB_0465	9	364.9	227.8	-0.68	9852.5	6149.8	-137.1	0.58
MAB_0466	-	Hypothetical protein MAB_0466	4	787.3	548.6	-0.52	9447.2	6583.09	-238.7	0.58
MAB_0612c	-	Probable acetyl-CoA acetyltransferase FadA	14	100.7	217.9	1.11	4230.3	9153.72	117.2	0.58
MAB_0788	-	Hypothetical protein MAB_0788	8	290.1	200.2	-0.54	6963.1	4804.98	-89.9	0.58
MAB_0879	-	Putative HTH-type transcriptional regulator MarR	3	292.1	160.8	-0.86	2629.1	1447.25	-131.3	0.58
MAB_0962	-	Probable cation-transporting ATPase E	29	28.4	18.9	-0.59	2472.1	1641.36	-9.5	0.58
MAB_1202c	-	Conserved hypothetical protein	6	10.4	51.9	2.31	187.7	934	41.5	0.58
MAB_1401c	-	Conserved hypothetical protein	64	56	69.6	0.32	10743.5	13370.1	13.7	0.58
MAB_1688	-	Hypothetical protein MAB_1688	10	31.9	15	-1.09	956.3	449.2	-16.9	0.58
MAB_1715c	-	Probable sugar ABC transporter, sugar-binding protein	21	126.4	79	-0.68	7961.8	4978.24	-47.4	0.58
MAB_1897c	-	Probable high-affinity nickel-transporter NicT	15	178.3	133.5	-0.42	8023.2	6007.11	-44.8	0.58
MAB_1924	-	Putative transcriptional regulator, MarR family	4	51	71.5	0.49	611.5	857.52	20.5	0.58
MAB_1959	-	Probable adenosine kinase CbhK	5	23.9	921.6	5.27	357.9	13823.8	897.7	0.58
MAB_2023c	-	Putative LacI-family transcriptional regulator	22	2.5	5.5	1.13	164.9	361.57	3	0.58
MAB_2093	-	UBA/THIF-type NAD/FAD binding fold	28	212.2	166.5	-0.35	17825.8	13987.2	-45.7	0.58
MAB_2245	-	Putative anthranilate synthase component I TrpE2/ Salicylate synthase MbtI	25	16	29	0.86	1199.1	2175.86	13	0.58
MAB_2338	-	Acetylglutamate kinase ArgB	14	1.4	0.6	-1.29	58.3	23.77	-0.8	0.58
MAB_2500	-	Hypothetical protein MAB_2500	9	308.4	207.5	-0.57	8325.7	5602.67	-100.9	0.58
MAB_2531c	-	Conserved hypothetical protein	12	200.6	129	-0.64	7222.7	4642.28	-71.7	0.58
MAB_2704	-	Conserved hypothetical protein	4	69.8	122.7	0.81	837.8	1472.83	52.9	0.58
MAB_2903	-	Hypothetical protein MAB_2903	7	103.1	166.2	0.69	2164.9	3489.4	63.1	0.58
MAB_2974c	-	Hypothetical protein MAB_2974c	2	122.4	333.9	1.45	734.3	2003.26	211.5	0.58
MAB_3431c	-	Probable isochorismatase hydrolase	13	261.8	348.6	0.41	10209.3	13597.2	86.9	0.58
MAB_3607	-	LPPG:FO 2-phospho--lactate transferase (CofD)	17	106.4	35.3	-1.59	5427	1799.78	-71.1	0.58
MAB_3715c	-	Putative two-component system sensor kinase	16	42.6	67.9	0.67	2043.4	3258.61	25.3	0.58
MAB_3754c	-	Hypothetical protein MAB_3754c	3	11.9	21.5	0.86	107	193.92	9.7	0.58
MAB_3756c	-	Putative FtsK/SpoIIIE family protein	53	75	64	-0.23	11932.1	10175.7	-11	0.58
MAB_3764	-	Probable epoxide hydrolase EphA	17	47.4	60.6	0.35	2417.3	3089.23	13.2	0.58
MAB_3765	-	Probable cutinase cut3 precursor	9	112	67.5	-0.73	3024.8	1823.19	-44.5	0.58
MAB_3845c	-	Conserved hypothetical protein	12	90	142	0.66	3239	5111.44	52	0.58
MAB_3941c	-	Conserved hypothetical protein	14	255.8	140.6	-0.86	10745.1	5907.08	-115.2	0.58
MAB_3943	-	Conserved hypothetical protein (alkylhydroperoxidase?)	7	282.9	201.8	-0.49	5940.9	4237.76	-81.1	0.58
MAB_4092	-	Conserved hypothetical protein	10	86.8	67.3	-0.37	2604.5	2019.78	-19.5	0.58
MAB_4189	-	Probable exodeoxyribonuclease III protein XthA	15	149.9	205.1	0.45	6744	9230.54	55.3	0.58
MAB_4319	-	Conserved hypothetical protein	9	444.5	540.3	0.28	12002.3	14588.9	95.8	0.58
MAB_4439	-	Conserved hypothetical protein	16	202.1	161.5	-0.32	9702.2	7753.43	-40.6	0.58
MAB_4502c	-	Phosphoenolpyruvate carboxykinase	21	0.8	0.6	-0.49	48.8	34.79	-0.2	0.58
MAB_4578c	-	Probable NAD(P) transhydrogenase, alpha2 subunit PntAB	2	110.4	52.7	-1.07	662.5	316	-57.8	0.58
MAB_4615	-	Major facilitator superfamily	29	134.7	100.3	-0.43	11715.8	8724.82	-34.4	0.58
MAB_4696c	-	Possible methyltransferase	19	109.8	152.2	0.47	6259.6	8678	42.4	0.58
MAB_4703c	-	Probable membrane protein, MmpL	65	41.4	49.3	0.25	8067.7	9618.07	8	0.58
MAB_4752	-	Conserved hypothetical protein	13	273.3	520.1	0.93	10659.2	20284.7	246.8	0.58
MAB_4755c	-	Conserved hypothetical protein (beta-lactamase?)	8	21.6	32.4	0.59	517.8	777.43	10.8	0.58
MAB_4909	-	Probable GABA permease GabP	20	342.6	224.4	-0.61	20558	13461.4	-118.3	0.58
MAB_4914c	-	Hypothetical protein MAB_4914c	12	412.3	322.4	-0.35	14841.8	11605.4	-89.9	0.58
MAB_4930	-	Conserved hypothetical protein	9	117.4	183.9	0.65	3170.2	4965.28	66.5	0.58
MAB_0022c	-	Probable permease	480	603.1	566.8	-0.09	868526	816171	-36.4	0.59
MAB_0105c	-	Probable oxidoreductase	22	201.8	266.5	0.4	13319.1	17590.1	64.7	0.59
MAB_0113	-	Conserved hypothetical protein	9	446.6	677.9	0.6	12059.4	18303	231.2	0.59
MAB_0148c	-	PPE family protein	13	341.2	270.2	-0.34	13305.6	10538.7	-70.9	0.59
MAB_0205c	-	Conserved hypothetical protein	42	5.1	8.7	0.77	641.7	1092.78	3.6	0.59
MAB_0265	-	Conserved hypothetical protein	10	120.1	77.2	-0.64	3603.2	2316.31	-42.9	0.59
MAB_0286	-	Conserved hypothetical protein	8	20.7	8.5	-1.29	496.4	203.51	-12.2	0.59
MAB_0501c	-	Probable peptidase S15	34	188.8	121.7	-0.63	19252.8	12409.5	-67.1	0.59
MAB_0558c	-	Probable adenine glycosylase (MutY)	17	312.8	226.2	-0.47	15953.3	11534.3	-86.6	0.59
MAB_0643	-	Putative short-chain dehydrogenase/reductase	16	18.9	13.7	-0.46	909.1	659.65	-5.2	0.59
MAB_0735	-	Hypothetical protein MAB_0735	9	866.1	724.6	-0.26	23386	19563.8	-141.6	0.59
MAB_0848c	-	Hypothetical protein MAB_0848c	8	176.5	249.3	0.5	4236.7	5982.69	72.8	0.59
MAB_0854	-	Conserved hypothetical protein	19	25.2	38.8	0.62	1436.6	2211.97	13.6	0.59
MAB_1013	-	Hypothetical protein MAB_1013	33	139.7	174.8	0.32	13833.2	17307.9	35.1	0.59
MAB_1074c	-	Conserved hypothetical protein	23	270.7	330.6	0.29	18677	22808.2	59.9	0.59
MAB_1101	-	Conserved hypothetical protein	52	256.7	228.4	-0.17	40038.6	35631.8	-28.2	0.59
MAB_1156c	-	Probable diaminopimelate decarboxylase LysA	19	207.7	138	-0.59	11841.5	7864.62	-69.8	0.59
MAB_1171c	-	Conserved hypothetical protein	19	207.3	53.8	-1.95	11816	3064.8	-153.5	0.59
MAB_1199	-	Probable threonine dehydratase	10	7	0.3	-4.68	209.8	8.19	-6.7	0.59
MAB_1260c	-	Probable carbon starvation protein (CstA)	26	154	204.8	0.41	12012	15973.1	50.8	0.59
MAB_1908c	-	Conserved hypothetical protein	17	50.7	150.5	1.57	2587.4	7677.15	99.8	0.59
MAB_2062c	-	Hypothetical long-chain-fatty-acid--CoA ligase	2	222.9	383.9	0.78	1337.6	2303.65	161	0.59
MAB_2544c	-	Putative agmatine deiminase	14	148.2	103.5	-0.52	6224.3	4345.03	-44.7	0.59
MAB_2694	-	Conserved hypothetical protein	12	79.2	105.3	0.41	2852.5	3790.01	26	0.59
MAB_2737c	-	Probable enoyl-CoA hydratase/isomerase	13	372	463.9	0.32	14508.3	18092.9	91.9	0.59
MAB_2791c	-	Putative ethanolamine permease	32	175	135.7	-0.37	16801.7	13026.7	-39.3	0.59
MAB_2861	-	Conserved hypothetical protein	12	154.5	103.9	-0.57	5561.7	3740.99	-50.6	0.59
MAB_2908c	-	Probable 2-dehydropantoate 2-reductase	18	88	61.1	-0.53	4753.5	3299.8	-26.9	0.59
MAB_3016c	-	Conserved hypothetical protein	18	162.7	137.3	-0.24	8783.5	7415.58	-25.3	0.59
MAB_3223c	-	Probable signal peptidase I LepB	22	4.4	7.5	0.78	287.7	492.88	3.1	0.59
MAB_3374c	-	Conserved hypothetical protein	20	41.2	59.4	0.53	2471.6	3563.73	18.2	0.59
MAB_3397	-	Hypothetical protein MAB_3397	7	4.3	26.7	2.63	90.4	559.94	22.4	0.59
MAB_3521c	-	Probable nitrite reductase	5	87.8	44.6	-0.98	1317.2	669.18	-43.2	0.59
MAB_3650	-	Putative TetR-family transcriptional regulator	12	46.8	181.5	1.96	1684.2	6535.5	134.8	0.59
MAB_3678c	-	Probable alternative RNA polymerase sigma factor SigJ	9	102.1	30.2	-1.76	2756.6	814.98	-71.9	0.59
MAB_3868c	-	DNA-directed RNA polymerase beta\' chain	52	2.9	5.4	0.89	456.6	844.19	2.5	0.59
MAB_3981c	-	Probable zinc metalloprotease	33	207.5	258.5	0.32	20537.9	25590.5	51	0.59
MAB_4140	-	Conserved hypothetical protein	7	139.5	243.7	0.81	2929.1	5117.67	104.2	0.59
MAB_4223	-	Probable glutamine-binding protein GlnH	18	95.7	62	-0.63	5170.4	3349.73	-33.7	0.59
MAB_4367c	-	Hypothetical biphenyl dioxygenase beta subunit	16	14.8	7.9	-0.91	712.3	379.02	-6.9	0.59
MAB_4576c	-	Hypothetical protein MAB_4576c	6	102.1	55.6	-0.88	1837.5	1001.58	-46.4	0.59
MAB_4675c	-	Acyl-protein synthetase	21	182.6	135.7	-0.43	11505.4	8547.28	-47	0.59
MAB_4851c	-	Phosphate ABC transporter, permease protein PstC-2	5	158.6	688.1	2.12	2378.9	10321.4	529.5	0.59
MAB_4855c	-	Hypothetical protein MAB_4855c	9	183.9	285.5	0.63	4966.1	7709.11	101.6	0.59
MAB_4882c	-	Putative phosphatase	12	349.6	431.8	0.3	12584.1	15544	82.2	0.59
MAB_0192c	-	Probable oxidoreductase	21	0.5	0.1	-2.14	32.6	7.39	-0.4	0.6
MAB_0217c	-	Probable cysteine desulfurase	29	110.8	80.3	-0.46	9641.4	6986.81	-30.5	0.6
MAB_0246	-	Hypothetical protein MAB_0246	3	186.9	460.7	1.3	1682	4146.74	273.9	0.6
MAB_0267	-	Conserved hypothetical protein	6	49.9	76.7	0.62	898.7	1381.38	26.8	0.6
MAB_0320	-	Recombination protein RecR	9	2.5	8.6	1.76	68.8	232.85	6.1	0.6
MAB_0400c	-	Exodeoxyribonuclease V, gamma subunit (RecC)	54	65.1	247.9	1.93	10543.1	40158.4	182.8	0.6
MAB_0426	-	Probable peptide ABC transporter DppA	38	443.9	546.4	0.3	50602.3	62291.9	102.5	0.6
MAB_0515	-	Conserved hypothetical protein	6	549.7	858	0.64	9894	15444.4	308.4	0.6
MAB_0592c	-	Conserved hypothetical protein	6	625.6	286.6	-1.13	11259.9	5159.2	-338.9	0.6
MAB_0657	-	Conserved hypothetical protein	27	48.6	33.2	-0.55	3936.4	2686.5	-15.4	0.6
MAB_0908	-	Putative phenylacetic acid degradation protein PaaC/phenylacetate-CoA oxygenase, PaaI subunit	11	13.1	6.3	-1.05	430.8	208.31	-6.7	0.6
MAB_1115	-	Hypothetical protein MAB_1115	9	319.4	435.5	0.45	8625	11759.3	116.1	0.6
MAB_1186c	-	Probable 3-hydroxyisobutyrate dehydrogenase	10	41.5	74.1	0.84	1243.8	2222.61	32.6	0.6
MAB_1238	-	Hypothetical protein MAB_1238	5	661.3	351.7	-0.91	9920	5275.02	-309.7	0.6
MAB_1272	-	Hypothetical protein MAB_1272	6	32.4	20.5	-0.66	583.9	368.44	-12	0.6
MAB_1673	-	Conserved hypothetical protein	12	96.9	71.1	-0.45	3490.2	2557.98	-25.9	0.6
MAB_1716c	-	Probable sugar ABC transporter, permease protein	12	43.7	72.5	0.73	1572.6	2610.31	28.8	0.6
MAB_2040c	-	Conserved hypothetical protein (carboxymuconolactone decarboxylase?)	10	108.4	74.1	-0.55	3250.8	2224.05	-34.2	0.6
MAB_2055	-	MaoC-like dehydratase	4	56.8	35.3	-0.69	681.1	423.27	-21.5	0.6
MAB_2212	-	Probable polyketide synthase	104	121.1	105.4	-0.2	37787.1	32870.4	-15.8	0.6
[truncated: 2,943 more rows]

## Sheet: CLR
#Orf	Name	Desc	Sites	Mean Ctrl	Mean Exp	log2FC	Sum Ctrl	Sum Exp	Delta Mean	p-value
MAB_2301	-	Putative membrane protein, mmpL	49	297.2	53.5	-2.47	43694.5	7863.95	-243.7	0
MAB_4088c	-	Possible mycolic acid synthase UmaA1	21	637.1	39.1	-4.03	40135.1	2461.53	-598	0
MAB_1915	-	Probable fatty-acid-coa ligase FadD	28	96.5	3.1	-4.96	8104.4	260.35	-93.4	0.0002
MAB_2807	-	Major facilitator superfamily MFS_1	21	57.4	1.1	-5.7	3618.4	69.71	-56.3	0.0002
MAB_4924	-	Conserved hypothetical protein	10	777.8	69.3	-3.49	23333.2	2077.88	-708.5	0.0003
MAB_0408c	-	Probable bifunctional membrane-associated penicillin-binding protein PonA2/glycosyl transferase	38	838.6	433.5	-0.95	95597.2	49415.1	-405.1	0.001
MAB_0490c	-	Putative adenylate cyclase	22	23.5	0.4	-5.98	1553.1	24.62	-23.2	0.0012
MAB_2304c	-	Conserved hypothetical protein	14	5	0.4	-3.61	210.2	17.23	-4.6	0.0012
MAB_3042c	-	Probable GTP-binding protein HflX	20	89.5	5	-4.16	5370.4	300.74	-84.5	0.0013
MAB_0177	-	Antigen 85-A/B/C precursor	22	187.8	61.1	-1.62	12394.8	4030.67	-126.7	0.0023
MAB_2162	-	Putative AAA-family ATPase	24	12	0.8	-3.88	862.7	58.65	-11.2	0.0028
MAB_1372	-	Probable sugar ABC transporter, sugar-binding protein LpqY	19	40.9	5.4	-2.93	2329.1	306.05	-35.5	0.0036
MAB_4780	-	MaoC-like dehydratase	19	26.2	2	-3.68	1494.9	116.58	-24.2	0.0047
MAB_2849c	-	Conserved hypothetical protein (aminodeoxychorismate lyase?)	15	148.2	16.1	-3.21	6670.6	723.06	-132.2	0.0052
MAB_2362	-	Conserved hypothetical protein	15	35.2	0.7	-5.57	1582.8	33.38	-34.4	0.0069
MAB_2238	-	Putative transcription regulator, LysR family	9	82.9	16.8	-2.3	2239.2	454.45	-66.1	0.0072
MAB_4422	-	Putative succinate dehydrogenase, flavoprotein subunit	22	134.1	405.4	1.6	8848.4	26754.2	271.3	0.0091
MAB_2436	-	Conserved hypothetical protein (fibronectin-attachment?)	10	16.4	134.6	3.04	492.5	4037.83	118.2	0.0097
MAB_0056c	-	ATP-dependent helicase HrpA	71	122.3	44.9	-1.45	26049.1	9558.9	-77.4	0.0102
MAB_4920c	-	Conserved hypothetical protein	23	267.3	617.6	1.21	18443	42617.1	350.3	0.0108
MAB_1963	-	Putative membrane protein, MmpS family	10	603.7	150	-2.01	18111.6	4500.77	-453.7	0.0124
MAB_1055c	-	Conserved hypothetical protein (peptidase?)	15	17.8	0.2	-6.37	798.9	9.66	-17.5	0.0127
MAB_3281	-	Putative enoyl-CoA hydratase/isomerase	12	25.2	131.8	2.39	905.8	4744.08	106.6	0.0132
MAB_1134c	-	Probable membrane protein, MmpL	35	121	35.9	-1.75	12708.6	3771.59	-85.1	0.015
MAB_1881c	-	Putative transcriptional regulator, TetR family	8	532	171.9	-1.63	12767.6	4126.66	-360	0.0158
MAB_3129c	-	Conserved hypothetical protein (putative phosphoesterase)	11	24.4	1.6	-3.93	804.6	52.86	-22.8	0.0167
MAB_4115c	-	Putative membrane protein, MmpL	59	83.6	36.6	-1.19	14798.8	6483.69	-47	0.0183
MAB_3599c	-	Putative amino acid permease	29	95	27.6	-1.78	8265.4	2404.38	-67.4	0.0188
MAB_2844c	-	Conserved hypothetical protein	7	234.6	47.5	-2.3	4927.2	998.28	-187.1	0.0192
MAB_2581	-	Putative two component transcriptional regulatory protein	18	206.8	50	-2.05	11167.1	2698.05	-156.8	0.0222
MAB_3474c	-	Cell division protein FtsX homolog	15	42.5	2.6	-4.05	1912.8	115.34	-39.9	0.0225
MAB_1087	-	Probable molybdopterin biosynthesis protein MoeA1	17	406	135.2	-1.59	20705	6897.15	-270.7	0.0232
MAB_2952c	-	Putative TetR-family transcriptional regulator	15	122.7	7	-4.14	5522.2	313.2	-115.8	0.0233
MAB_1579	-	Antigen 85-B precursor	23	320.2	649.9	1.02	22093.7	44845.6	329.7	0.0255
MAB_4084c	-	Possible transcriptional regulator	12	306.7	39.4	-2.96	11039.5	1417.17	-267.3	0.0258
MAB_3617	-	Conserved hypothetical protein	17	71.7	15.5	-2.21	3657.4	790.4	-56.2	0.0263
MAB_2871c	-	Conserved hypothetical protein	10	14.9	141.8	3.25	446.2	4254.77	127	0.0273
MAB_4498c	-	Putative two-component system response regulator, LuxR family	13	36.6	3.4	-3.43	1428.2	132.48	-33.2	0.0284
MAB_0317	-	Conserved hypothetical protein	6	729.7	42.8	-4.09	13135.3	771.02	-686.9	0.0295
MAB_0101	-	Probable cytochrome P450	25	319.4	132.2	-1.27	23955.2	9912.37	-187.2	0.0299
MAB_0747	-	Putative phosphate ABC transporter, permease protein	19	629.1	296.4	-1.09	35858.4	16893.2	-332.7	0.0301
MAB_3157c	-	Possible magnesium-chelatase	24	7.3	0.6	-3.6	523.5	43.29	-6.7	0.0312
MAB_4074c	-	Lipoprotein LpqH precursor	5	304.1	61.3	-2.31	4561.6	918.94	-242.8	0.0326
MAB_3669	-	Conserved hypothetical protein	15	42.5	175.6	2.05	1912.8	7902.06	133.1	0.0344
MAB_0531c	-	Conserved hypothetical protein	12	14.2	0.6	-4.63	509.7	20.59	-13.6	0.036
MAB_4059c	-	Conserved hypothetical protein	17	56.6	3.9	-3.85	2884.8	199.95	-52.6	0.0387
MAB_1361c	-	Probable O-methyltransferase	7	38.1	7.8	-2.29	799.8	163.25	-30.3	0.0391
MAB_3536	-	Putative acetyltransferase	14	99.1	21.2	-2.23	4161.2	889.87	-77.9	0.0391
MAB_1018c	-	Probable glycosyl transferase	16	37.3	5.6	-2.74	1790.5	268.59	-31.7	0.0399
MAB_1181c	-	Putative lipoprotein LpqV precursor	8	818.2	196.9	-2.05	19635.7	4726.14	-621.2	0.0401
MAB_0552c	-	Probable conserved lipoprotein LpqF	24	131.5	69.3	-0.92	9465.8	4990.99	-62.2	0.0409
MAB_2182c	-	Hypothetical glycosyl transferase	10	318.6	57.3	-2.48	9558.5	1718.43	-261.3	0.0414
MAB_4156c	-	Putative short chain dehydrogenase/reductase	15	273.5	606.9	1.15	12307.7	27311.8	333.4	0.0417
MAB_1114	-	Putative metallo-beta-lactamase superfamily	8	14.7	314.8	4.42	353.8	7555.11	300.1	0.0424
MAB_4414	-	Putative NAD-binding protein (D-isomer specific 2-hydroxyacid dehydrogenase?)	18	160.1	448.1	1.48	8647	24195.8	287.9	0.0427
MAB_4764c	-	Conserved hypothetical protein	14	211.1	49.4	-2.1	8865.4	2074.9	-161.7	0.0435
MAB_1820c	-	Putative resolvase	13	114.3	370.2	1.7	4458.5	14439.3	255.9	0.0443
MAB_3133c	-	Putative flavohemoprotein	25	27.1	163.1	2.59	2029	12231	136	0.0451
MAB_2624c	-	High-affinity branched-chain amino acid ABC transporter (LivM)	25	147.5	379	1.36	11059.8	28424.4	231.5	0.0452
MAB_2081	-	Probable acyl CoA dehydrogenase	21	832.1	439.8	-0.92	52423	27704.7	-392.4	0.0453
MAB_1221	-	Possible 4-carboxymuconolactone decarboxylase	6	116.5	3	-5.29	2096.7	53.58	-113.5	0.0459
MAB_0150c	-	Conserved hypothetical protein	6	574.7	1586	1.46	10343.7	28548.4	1011.4	0.0468
MAB_0752c	-	Putative transcriptional regulator	26	314.5	134.6	-1.22	24530.8	10496.7	-179.9	0.0468
MAB_2239	-	Putative GntR-family transcriptional regulator	14	39.4	4.4	-3.15	1653.5	186.35	-34.9	0.05
MAB_4674c	-	Similarity with Nitrogen-fixing NifU-like proteins	5	38.8	201.7	2.38	581.3	3026.11	163	0.0504
MAB_4012c	-	Conserved hypothetical protein	10	3.9	0	-2.28	115.5	0	-3.9	0.0507
MAB_4886	-	Conserved hypothetical protein	9	642.2	1178	0.88	17338.7	31805.9	535.8	0.0514
MAB_0060	-	Possible nitrate/nitrite response transcriptional regulatory protein NarL (LuxR family)	6	104.5	471.6	2.17	1881.5	8488.64	367.1	0.0516
MAB_0588c	-	Porphyromonas-type peptidyl-arginine deiminase	16	56	12.6	-2.16	2687.3	602.62	-43.4	0.052
MAB_1605	-	Conserved hypothetical protein	6	25.8	144.6	2.49	464.7	2602.31	118.8	0.0526
MAB_4841	-	Putative transcriptional regulator, ArsR family	7	139.6	606.3	2.12	2931.8	12731.5	466.7	0.0537
MAB_0577c	-	Putative ABC transporter solute binding protein	14	6	92	3.95	250.3	3862.08	86	0.0538
MAB_2083	-	Conserved hypothetical protein	13	58.5	294.2	2.33	2281.7	11474	235.7	0.054
MAB_3514c	-	Possible transmembrane cation transporter	17	55	8	-2.79	2803.3	405.67	-47	0.0542
MAB_1300c	-	Hypothetical protein MAB_1300c	15	167.9	55.4	-1.6	7556.8	2492.68	-112.5	0.0561
MAB_3948	-	Conserved hypothetical protein	11	81.9	11.1	-2.88	2702.4	367.48	-70.8	0.057
MAB_1373	-	Probable sugar ABC transporter, permease protein SugA	14	153	46.4	-1.72	6428.1	1950.82	-106.6	0.0572
MAB_3014	-	Putative FAD-dependent pyridine nucleotide-disulphide oxidoreductase, similar to mercuric reductases protein	20	6	70.3	3.54	362.8	4216.27	64.2	0.0574
MAB_3130c	-	Ribosome-binding factor A (RbfA)	10	26.5	0.4	-6.09	795.4	11.7	-26.1	0.058
MAB_3679c	-	Hypothetical protein MAB_3679c	38	183.5	96.7	-0.92	20917.6	11020.5	-86.8	0.0585
MAB_0749	-	Probable phosphate import ABC transporter ATP-binding protein PstB	10	516.3	62.4	-3.05	15487.8	1873.41	-453.8	0.0593
MAB_4915c	-	Hypothetical protein MAB_4915c	16	192.6	458.5	1.25	9246.3	22008.4	265.9	0.0594
MAB_3352c	-	Putative methionine synthase, vitamin-B12 independent	14	55.9	191.1	1.77	2349.4	8024.17	135.1	0.0599
MAB_1377c	-	Hypothetical protein MAB_1377c	9	35.3	232.1	2.72	953.5	6266.04	196.8	0.0605
MAB_2677c	-	Putative trancscriptional regulator,TetR	12	66.1	18.2	-1.86	2378.2	654.08	-47.9	0.0605
MAB_4596c	-	Putative Mce family protein	11	25.4	127.3	2.32	838.6	4199.34	101.8	0.0611
MAB_0073c	-	Putative short chain dehydrogenase/reductase	9	38	162.1	2.09	1025.6	4377.96	124.2	0.0616
MAB_0912	-	Conserved hypothetical protein	16	83	19.4	-2.1	3984.7	929.77	-63.6	0.0621
MAB_2123	-	Putative peptide synthetase MbtF	86	5	14.5	1.54	1282.7	3729.5	9.5	0.0622
MAB_0919	-	Conserved hypothetical protein	24	182.9	26.3	-2.8	13167	1895.55	-156.5	0.0626
MAB_3837	-	Probable transcriptional regulatory protein TetR	13	96.7	1.7	-5.79	3771.1	68.04	-95	0.0628
MAB_4559	-	Putative long-chain-fatty-acid CoA ligase	28	71.6	207.3	1.53	6011.5	17417.2	135.8	0.0639
MAB_1369	-	Probable citrate lyase beta chain	14	81.9	317.8	1.96	3439.4	13348.3	235.9	0.0647
MAB_4395	-	Aminoglycoside 2\'-N-acetyltransferase	14	13.3	0.3	-5.56	558.9	11.82	-13	0.0647
MAB_2857c	-	Conserved hypothetical protein (transglutaminase-like domain protein)	24	57.4	181.9	1.66	4132	13097.4	124.5	0.065
MAB_2859c	-	Transglutaminase family protein	59	138	239.6	0.8	24419.2	42407.3	101.6	0.0666
MAB_1081	-	Hypothetical porin precursor	16	81.1	204.8	1.34	3892.3	9828.28	123.7	0.0675
MAB_0248c	-	Putative regulatory protein, TetR family	9	131.6	20.8	-2.66	3552.4	560.3	-110.8	0.0678
MAB_1171c	-	Conserved hypothetical protein	19	22.6	83.6	1.89	1286.5	4765.82	61	0.0678
MAB_2201	-	Probable cobalamin biosynthesis protein CobN	57	85.1	31.3	-1.44	14556	5358.01	-53.8	0.0686
MAB_1561	-	Probable NAD-dependent glutamate dehydrogenase	68	7.7	3	-1.36	1579.1	616.5	-4.7	0.0689
MAB_3967	-	Monooxygenase EthA, flavin-binding	35	116	31.7	-1.87	12179	3323.51	-84.3	0.0712
MAB_4616c	-	Probable transcriptional regulator protein	30	17.4	81.4	2.23	1566	7329.17	64	0.0713
MAB_4856c	-	Hypothetical protein MAB_4856c	10	107.9	370.8	1.78	3238.3	11125	262.9	0.0713
MAB_4169	-	Possible lipid carrier protein or keto acyl-COA thiolase	17	18.2	66.7	1.87	930.3	3400.74	48.4	0.0718
MAB_1349	-	Probable DNA-3-methyladenine glycosylase I TagA	10	546.3	285.1	-0.94	16387.8	8554.4	-261.1	0.0731
MAB_4014	-	Conserved hypothetical protein	8	131.4	30.4	-2.11	3154.1	730.23	-101	0.0733
MAB_0509c	-	Probable peptidase M1, membrane alanine aminopeptidase	33	31.5	2.6	-3.62	3122.5	253.12	-29	0.0739
MAB_3389c	-	Probable cytochrome c oxidase polypeptide I	27	2.5	0.7	-1.92	202.2	53.35	-1.8	0.0746
MAB_1992c	-	Probable polyprenyl synthetase	13	0.2	6.1	4.98	7.6	239.26	5.9	0.0751
MAB_1520c	-	Probable membrane protein, MmpL family	48	32.8	74.2	1.18	4720.7	10682.2	41.4	0.0759
MAB_0999	-	Putative NAD-dependent formate dehydrogenase	27	137.3	274.2	1	11122.3	22213.6	136.9	0.076
MAB_4892c	-	Conserved hypothetical protein	20	643.8	333.3	-0.95	38628	19995.7	-310.5	0.0761
MAB_4085c	-	Conserved hypothetical protein	14	521.8	312.5	-0.74	21916.8	13125.9	-209.3	0.0768
MAB_0495c	-	Conserved hypothetical protein	13	247	80.2	-1.62	9631.7	3125.94	-166.8	0.0777
MAB_1160	-	Conserved hypothetical protein (Tat-translocated enzyme Dyp-type peroxidase precursor?)	24	51.8	3.7	-3.8	3731.4	268.22	-48.1	0.0779
MAB_4939	-	Conserved hypothetical protein	10	347.7	784.5	1.17	10429.9	23535.4	436.9	0.0785
MAB_2615c	-	DNA polymerase (POL I)	52	0	0	-0.05	5.9	0	0	0.0788
MAB_1655	-	Probable sulfate ABC transporter, ATP-binding protein SysA	13	31.6	3	-3.4	1231.3	116.94	-28.6	0.079
MAB_0196c	-	Putative transcriptional regulator, GntR family	22	455.6	224.5	-1.02	30071.6	14818.3	-231.1	0.0791
MAB_2203	-	Conserved hypothetical protein	5	195.1	525.9	1.43	2926.7	7889.03	330.8	0.0796
MAB_3421	-	Conserved hypothetical protein	15	85	263.6	1.63	3826.9	11860.4	178.5	0.0798
MAB_4146c	-	Hypothetical MCE-family protein	10	426.8	169.4	-1.33	12804.7	5081.69	-257.4	0.0799
MAB_1411	-	Putative mechanosensitive ion channel	13	367.8	68.4	-2.43	14345.7	2667.71	-299.4	0.0803
MAB_4421	-	Putative succinate dehydrogenase	20	214.4	483.3	1.17	12864	28999.8	268.9	0.0807
MAB_3827c	-	Ethanolamine ammonia-lyase, small subunit	19	0.5	0	-0.58	28.2	0	-0.5	0.0808
MAB_3324	-	Conserved hypothetical protein	5	8.9	66.1	2.89	133.5	991.8	57.2	0.0818
MAB_4927	-	Conserved hypothetical protein	9	48.9	201.9	2.04	1321.5	5450.55	152.9	0.0832
MAB_1470c	-	Possible lipoprotein peptidase LpqM	20	253.7	84.4	-1.59	15221.2	5061.91	-169.3	0.0834
MAB_1174c	-	Probable acyl-CoA synthase FadD	31	674.2	403	-0.74	62696.3	37475.8	-271.2	0.0839
MAB_0111c	-	Conserved hypothetical protein	8	210.7	77.7	-1.44	5055.8	1865.07	-132.9	0.0842
MAB_2267c	-	Probable acetyltransferase	11	123	23.2	-2.41	4058.4	764.76	-99.8	0.0852
MAB_4617	-	Methylcitrate dehydratase family (MmgE/PrpD)	21	605.1	236.4	-1.36	38122.8	14890.7	-368.8	0.0856
MAB_2481	-	Putative integral membrane transporter	30	158.5	87.9	-0.85	14265.1	7908.43	-70.6	0.0869
MAB_1699	-	Putative Mce family protein	13	86.5	17.4	-2.32	3375.1	676.88	-69.2	0.0871
MAB_3582	-	Putative transcriptional regulator, GntR family	22	66.6	209.3	1.65	4393.4	13811.1	142.7	0.0872
MAB_2297	-	Probable methyltransferase	6	103.2	1.8	-5.83	1858.4	32.76	-101.4	0.0875
MAB_4913c	-	Putative short chain dehydrogenase/reductase	10	42.2	177.4	2.07	1264.9	5323.21	135.3	0.0875
MAB_0426	-	Probable peptide ABC transporter DppA	38	191.1	418.4	1.13	21786.5	47696.9	227.3	0.0881
MAB_1471c	-	Probable ATP-dependent helicase DinG	22	104.9	18.1	-2.53	6924.4	1196.62	-86.8	0.0881
MAB_0764c	-	Hypothetical protein MAB_0764c	11	860.2	482.4	-0.83	28385.1	15920.6	-377.7	0.0886
MAB_4795c	-	Putative transcriptional regulator, LysR family	13	35	206.7	2.56	1363.3	8061.1	171.7	0.0895
MAB_0386c	-	Conserved hypothetical membrane protein	7	3.2	0.2	-4.04	67.7	4.12	-3	0.0896
MAB_2314c	-	Beta-lactamase-like	13	49.9	242.8	2.28	1944.6	9470.09	193	0.0898
MAB_3467c	-	18 kDa antigen (HSP 16.7)	7	63.8	2.3	-4.82	1340.1	47.39	-61.6	0.0903
MAB_1367c	-	Conserved hypothetical protein	14	76.5	204.1	1.42	3213.7	8574.18	127.6	0.0907
MAB_0478	-	Probable membrane protein, MmpL	51	320.8	175.9	-0.87	49076.5	26913.6	-144.9	0.0912
MAB_1261	-	Hypothetical protein MAB_1261	8	41.6	10.7	-1.96	998.1	256.06	-30.9	0.0928
MAB_1989c	-	Hypothetical protein MAB_1989c	7	104.2	29.3	-1.83	2188.3	615.14	-74.9	0.0929
MAB_3098	-	Probable transmembrane carbonic anhydrase	15	52.5	120.5	1.2	2360.5	5420.45	68	0.0931
MAB_1876c	-	Probable propionyl-CoA carboxylase beta chain 6	13	24.4	3.6	-2.76	951.3	140.77	-20.8	0.094
MAB_3788c	-	Conserved hypothetical protein	24	74.2	200.8	1.44	5341.2	14460.4	126.7	0.0948
MAB_0108c	-	Hypothetical protein MAB_0108c	1	13.8	0.4	-5.09	41.5	1.22	-13.4	0.0974
MAB_2433	-	Molybdenum ABC transporter ModA, periplasmic	7	90.6	320.7	1.82	1902.2	6733.86	230.1	0.0975
MAB_0873	-	Conserved hypothetical protein	12	454.5	172.6	-1.4	16361.1	6214.38	-281.9	0.0977
MAB_2378c	-	Conserved hypothetical protein	35	65.9	233.8	1.83	6915.6	24548.8	167.9	0.0978
MAB_4720c	-	Hypothetical protein MAB_4720c	5	404.4	80.4	-2.33	6065.3	1205.9	-324	0.0981
MAB_1748	-	Conserved hypothetical protein	35	21.6	100.7	2.22	2264.9	10573.5	79.1	0.099
MAB_1766	-	Hypothetical protein MAB_1766	1	77.4	2	-5.3	232.1	5.87	-75.4	0.0993
MAB_2505c	-	Probable phosphoketolase	61	31.6	13.7	-1.2	5778.5	2512.3	-17.8	0.0993
MAB_2756c	-	Conserved hypothetical protein	2	45.4	198.2	2.13	272.4	1189.26	152.8	0.0997
MAB_0211	-	Hypothetical protein MAB_0211	6	800.8	333	-1.27	14413.9	5993.16	-467.8	0.0999
MAB_0499	-	Putative TetR-family transcriptional regulator	6	275.5	102.3	-1.43	4959.3	1840.54	-173.3	0.1006
MAB_0176	-	Antigen 85-A precursor	22	140	58.6	-1.26	9238.4	3865.39	-81.4	0.1007
MAB_3092c	-	Possible conserved polyketide synthase associated protein	20	132.9	267.9	1.01	7976.5	16075.4	135	0.1014
MAB_3477c	-	MscS Mechanosensitive ion channel	10	119	21.5	-2.47	3571.4	643.71	-97.6	0.1014
MAB_2478c	-	Conserved hypothetical protein (Activator of Hsp90 ATPase 1-like?)	8	304.5	143.2	-1.09	7307	3437.67	-161.2	0.1018
MAB_3175c	-	Conserved hypothetical protein	18	92	235.5	1.36	4968.9	12714.8	143.4	0.1018
MAB_4462c	-	Conserved hypothetical protein	14	96.8	254.1	1.39	4065.4	10671.2	157.3	0.1021
MAB_4227c	-	Putative glycosyl hydrolase	48	183.8	93.8	-0.97	26473.8	13508.9	-90	0.1029
MAB_1525c	-	Putative transcriptional regulator, TetR family	15	31.1	156	2.32	1401.4	7018.4	124.8	0.1046
MAB_1297c	-	Conserved hypothetical protein	18	130	40.1	-1.7	7020.3	2167.49	-89.9	0.1048
MAB_4459c	-	RNA polymerase sigma-70 factor, ECF subfamily	20	110.3	294.9	1.42	6619	17696.6	184.6	0.1051
MAB_0116	-	Hypothetical protein MAB_0116	5	546	267.2	-1.03	8190.2	4008.09	-278.8	0.1052
MAB_2286	-	Conserved hypothetical protein	22	44.4	230.6	2.38	2932.5	15221.5	186.2	0.1055
MAB_0780	-	Hypothetical protein MAB_0780	7	505.8	993.5	0.97	10621.4	20863.5	487.7	0.1057
MAB_2728c	-	Hypothetical invasion protein Inv1	26	30.2	4.1	-2.89	2359.1	317.66	-26.2	0.1057
MAB_3554	-	Probable ketopantoate reductase ApbA/PanE	21	175	43	-2.03	11022.5	2708.28	-132	0.1058
MAB_3622c	-	Putative quinone oxidoreductase	24	80.8	197.9	1.29	5820.7	14249.5	117.1	0.1059
MAB_1391	-	Putative transcriptional regulator	20	132.3	346.3	1.39	7935.4	20778.7	214.1	0.106
MAB_4675c	-	Acyl-protein synthetase	21	312.2	143.1	-1.13	19670.3	9018.09	-169.1	0.1063
MAB_3671c	-	Probable thymidine phosphorylase DeoA	20	89	218.6	1.3	5341.4	13115.6	129.6	0.1065
MAB_2425	-	Urease, alpha subunit (UreC)	32	44.1	15.6	-1.5	4236.5	1495.33	-28.6	0.1066
MAB_1120c	-	Conserved hypothetical protein (alkylated DNA repair protein?)	9	33.4	3.4	-3.31	902.9	90.92	-30.1	0.1086
MAB_0632c	-	Putative cation antiporter subunit	9	77.2	281.4	1.87	2083.1	7598.24	204.3	0.1089
MAB_2164	-	Conserved hypothetical protein	12	24.4	4.4	-2.46	879.9	159.41	-20	0.1097
MAB_1650c	-	Conserved hypothetical protein	20	45.4	110	1.28	2726.5	6602.09	64.6	0.1098
MAB_2763	-	Probable 6-phosphogluconolactonase	10	0.9	0	-4.38	25.5	1.22	-0.8	0.1099
MAB_3520c	-	Possible transcriptional regulatory protein	11	53.2	138.6	1.38	1756.9	4573.82	85.4	0.1099
MAB_4180	-	Putative transcriptional regulator, IclR family	19	68	163.6	1.27	3874.1	9324.38	95.6	0.1102
MAB_0407c	-	Conserved hypothetical protein (metallophospho esterase?)	10	13.3	0	-8.35	399	1.22	-13.3	0.1104
MAB_4276c	-	Probable conserved lipoprotein DsbF	5	122.1	30.9	-1.98	1831.5	463.96	-91.2	0.1104
MAB_1685	-	Putative decarboxylase	21	50.1	13.9	-1.85	3156.2	875.93	-36.2	0.1108
MAB_3475c	-	Putative cell division ATP-binding protein FtsE	10	20.8	5.3	-1.96	622.5	160.44	-15.4	0.1112
MAB_4198	-	Conserved hypothetical protein	13	238.1	96.3	-1.31	9285.1	3754.02	-141.8	0.1117
MAB_0742c	-	Probable thioredoxin ThiX	7	15.2	84.3	2.47	319.9	1770.43	69.1	0.1118
MAB_0751c	-	Phosphate transport system protein PhoU	9	4.1	0	-2.36	111.9	0	-4.1	0.1118
MAB_2206	-	Possible polyprenol-phosphate-mannose synthase 2 (Ppm2)	18	157.9	68.4	-1.21	8524.1	3693.77	-89.5	0.1128
MAB_2300	-	Putative membrane protein, MmpS	8	833.5	231.6	-1.85	20003.2	5558.02	-601.9	0.1129
MAB_1577c	-	Conserved hypothetical protein	12	249.6	668.6	1.42	8986.6	24070	419	0.1135
MAB_2240	-	Putative ferredoxin	6	153.7	454.1	1.56	2766.5	8174.41	300.4	0.114
MAB_0083	-	Putative transcriptional regulator, MarR family	10	204.9	462.4	1.17	6146.3	13870.9	257.5	0.1145
MAB_1070c	-	Probable acyl-CoA dehydrogenase	17	117.3	21.9	-2.42	5981.1	1117.27	-95.4	0.1153
MAB_1975	-	Conserved hypothetical protein	22	66.5	162.6	1.29	4385.9	10733.7	96.2	0.1153
MAB_0543	-	Conserved hypothetical protein (Bvg accessory factor?)	12	209	26	-3.01	7524.3	935.17	-183	0.1156
MAB_2303	-	Putative membrane protein, MmpL	55	330.8	490.7	0.57	54578.7	80957.6	159.9	0.1162
MAB_2741	-	Conserved hypothetical protein	11	138.3	281.1	1.02	4565.5	9275.28	142.7	0.1168
MAB_0235	-	Hypothetical protein MAB_0235	20	39.3	6.9	-2.52	2357.7	411.98	-32.4	0.1171
MAB_1333	-	Conserved hypothetical protein	11	26.9	4.8	-2.48	888.1	159.57	-22.1	0.1171
MAB_3956c	-	Probable 5\'-methylthioadenosine phosphorylase	14	49.6	6.1	-3.02	2082.7	256.28	-43.5	0.1171
MAB_2678	-	Conserved hypothetical protein (putative oxidoreductase	29	204.6	82.4	-1.31	17802.8	7165.65	-122.3	0.1178
MAB_3589c	-	Probable conserved lipoprotein LpqB	27	75	31.7	-1.24	6077.1	2565.07	-43.4	0.1179
MAB_4831c	-	Hypothetical protein MAB_4831c	4	738.6	241.2	-1.61	8863.6	2893.81	-497.5	0.1183
MAB_4033	-	Putative Mce family protein	23	107.2	218.5	1.03	7397.5	15076.4	111.3	0.1191
MAB_2329c	-	Conserved hypothetical protein	10	240.3	741	1.62	7207.7	22228.9	500.7	0.1192
MAB_1756	-	Putative transcriptional regulator, WhiB family	12	44.2	167.8	1.93	1590.2	6039.75	123.6	0.1208
MAB_2714c	-	Conserved hypothetical protein	10	39	132.7	1.77	1170.8	3982.37	93.7	0.1209
MAB_4410c	-	PEP phosphonomutase and related enzymes	6	69.4	7.8	-3.15	1249.3	140.31	-61.6	0.1209
MAB_4757	-	Putative transcriptional regulator, TetR family	11	245.3	650.9	1.41	8095.8	21478.3	405.5	0.1214
MAB_0861	-	Conserved hypothetical protein	12	88.2	323.7	1.87	3176.9	11651.8	235.4	0.123
MAB_1026c	-	Conserved hypothetical protein	10	190.2	433.6	1.19	5706.5	13006.7	243.3	0.1234
MAB_2845	-	Probable trans-aconitate methyltransferase	14	191.3	462.1	1.27	8035.4	19408.6	270.8	0.1238
MAB_4263	-	Putative membrane protein, MmpL	35	331.4	529.3	0.68	34794.9	55576.7	197.9	0.1239
MAB_2444c	-	Conserved hypothetical protein (metal-dependent phosphohydrolase?)	13	194.2	412.4	1.09	7575.3	16083	218.1	0.124
MAB_0936c	-	Conserved hypothetical protein	15	616.9	382.5	-0.69	27760.7	17211.7	-234.4	0.1241
MAB_1508c	-	Putative HTH-type transcriptional regulator	12	126.9	390.5	1.62	4569.7	14059	263.6	0.1256
MAB_2962	-	Probable fatty-acid-CoA ligase FadD	68	84.8	134.4	0.66	17290.6	27409.9	49.6	0.1261
MAB_2045	-	Putative hydrolase (alpha/beta fold)	15	344.7	584.1	0.76	15512.4	26286.6	239.4	0.1264
MAB_4615	-	Major facilitator superfamily	29	76.1	164.9	1.12	6619.4	14348.8	88.8	0.1273
MAB_1714	-	Conserved hypothetical protein (cobalt transport protein?)	9	64.6	9.5	-2.76	1743.7	257.58	-55	0.1274
MAB_0099	-	Probable monooxygenase	42	464.9	240.9	-0.95	58580.5	30359.2	-224	0.1287
MAB_1332	-	Probable fatty-acid-CoA ligase FadD	26	12.9	58.6	2.19	1003.6	4574.61	45.8	0.1288
MAB_2349	-	Conserved hypothetical protein	3	10.2	1.2	-3.04	91.7	11.17	-9	0.1288
MAB_3890c	-	Probable histidine kinase response regulator	16	59.6	131.5	1.14	2858.5	6310.11	71.9	0.1293
MAB_3064	-	Conserved hypothetical protein	6	16.4	106.5	2.7	295.3	1917.41	90.1	0.1295
MAB_2242	-	Putative nitrate ABC transporter, permease protein	12	20.7	4.2	-2.29	745.9	152.88	-16.5	0.1306
MAB_4607c	-	Conserved hypothetical protein	17	596.6	262.6	-1.18	30424.3	13391	-334	0.131
[truncated: 4,705 more rows]
